# Supplementary material for: Exploring the causal role of the immune response to varicella-zoster virus on multiple traits: a phenome-wide Mendelian randomization study
Source: BMC Med. 2023 Apr 12;21:143. doi: 10.1186/s12916-023-02843-5 (PMC10099693; doi:10.1186/s12916-023-02843-5)
Supplement: Supplementary file 2 — Additional file 2: Table S1. SNPs associated with anti-VZV IgG levels identified by the Genome-wide association scan. Table S2. Full results of the phenome-wide Mendelian randomization analyses of 1,370 traits. Table S3. Traits showed a suggestive causal relationship with anti-VZV IgG levels. [file 12916_2023_2843_MOESM2_ESM.xlsx]

## Sheet: tableS1_full_snps_identified
Columns annotations:
Chr:Chromosome of the variant.
bp:Position of the variant in GRCh37 coordinates.
a1:minor allele
beta: Estimated effect size of minor allele
se:Estimated standard error of beta.
l95:lower limit of the 95% confident interval of beta
u95:upper limit of the 95% confident interval of beta
p_assoc:p value of the association test
Reported: Is the SNP reported by previous GWAS of VZV immune response?
chr	snp	bp	a1	beta	se	l95	u95	p_assoc	Reported
1	rs2642449	220985677	C	-0.06049	0.01295	-0.08588	-0.03511	3.06e-06	no
1	rs114925113	170714714	A	-0.1393	0.03313	-0.2043	-0.07441	2.633e-05	no
1	rs749003	118531980	C	0.0533	0.01313	0.02756	0.07903	4.981e-05	no
1	rs843971	153277423	T	-0.03727	0.009422	-0.05574	-0.0188	7.713e-05	no
1	rs708108	228189855	T	-0.03653	0.009284	-0.05473	-0.01834	8.409e-05	no
1	rs12738566	220920374	G	-0.06493	0.01662	-0.09751	-0.03235	9.491e-05	no
2	rs74482711	127357322	G	-0.06715	0.01628	-0.09905	-0.03525	3.743e-05	no
2	rs61731470	211085491	A	0.1119	0.02786	0.05731	0.1665	5.965e-05	no
2	rs12471761	241310093	G	-0.11	0.02776	-0.1644	-0.05561	7.468e-05	no
2	rs34499171	129591736	T	0.04544	0.01148	0.02294	0.06794	7.622e-05	no
3	rs17495909	1323130	C	-0.09746	0.02226	-0.1411	-0.05383	1.219e-05	no
3	rs35573656	126612552	C	-0.07342	0.01758	-0.1079	-0.03896	2.998e-05	no
3	rs809764	61958023	G	-0.03924	0.009698	-0.05824	-0.02023	5.273e-05	no
3	rs11706859	100713091	C	-0.1365	0.03432	-0.2038	-0.06925	7.032e-05	no
3	rs34491806	126680266	A	-0.07234	0.01842	-0.1084	-0.03624	8.681e-05	no
3	rs116664692	62271345	G	0.1804	0.046	0.09021	0.2705	8.901e-05	no
4	rs156572	155739138	T	-0.1092	0.02496	-0.1582	-0.06032	1.226e-05	no
4	rs1395479	178318191	A	-0.0426	0.01014	-0.06247	-0.02273	2.682e-05	no
4	rs72696744	163745634	T	0.1173	0.02881	0.0608	0.1737	4.749e-05	no
4	rs73112967	27778474	C	-0.08261	0.02046	-0.1227	-0.04251	5.445e-05	no
4	rs78827810	186683778	G	-0.115	0.02916	-0.1722	-0.05788	8.059e-05	no
6	rs1048381	32610445	A	0.1156	0.01172	0.09258	0.1385	9.281e-23	Yes
6	rs3021302	32623150	C	0.115	0.01177	0.09189	0.138	2.236e-22	no
6	rs3129843	32395726	G	0.1287	0.01321	0.1028	0.1545	2.946e-22	no
6	rs2894254	32345689	G	0.1274	0.01311	0.1017	0.153	3.671e-22	no
6	rs3096690	32194630	C	0.1253	0.01294	0.09996	0.1507	4.857e-22	no
6	rs1265754	32303692	A	0.1264	0.01306	0.1008	0.152	5.157e-22	no
6	rs652888	31851234	G	0.1012	0.01047	0.08072	0.1218	5.737e-22	no
6	rs7775397	32261252	G	0.1262	0.01307	0.1006	0.1519	6.462e-22	no
6	rs2395149	32325562	A	0.1261	0.01306	0.1005	0.1517	6.664e-22	no
6	rs3129927	32333827	C	0.1259	0.01307	0.1003	0.1515	7.855e-22	no
6	rs3129716	32657436	C	0.1198	0.01245	0.09541	0.1442	9.109e-22	no
6	rs1265757	32302382	T	0.1255	0.01306	0.09989	0.1511	1.038e-21	no
6	rs2849018	32310863	C	0.1252	0.01306	0.09963	0.1508	1.239e-21	no
6	rs3129943	32338695	G	0.09629	0.01015	0.07639	0.1162	3.408e-21	no
6	rs3135394	32408497	G	0.1243	0.01318	0.09846	0.1501	5.561e-21	no
6	rs3096697	32134510	A	0.09968	0.01057	0.07896	0.1204	5.606e-21	no
6	rs3134608	32117971	G	0.09908	0.01052	0.07846	0.1197	6.235e-21	no
6	rs3134945	32146492	A	0.09863	0.01051	0.07802	0.1192	8.687e-21	no
6	rs3129942	32338283	T	0.0958	0.01021	0.07579	0.1158	8.906e-21	no
6	rs3134947	32145205	T	0.09853	0.01051	0.07793	0.1191	9.429e-21	no
6	rs3132965	32146997	G	0.09857	0.01052	0.07796	0.1192	9.487e-21	no
6	rs3130284	32140487	C	0.09843	0.01052	0.07781	0.119	1.12e-20	no
6	rs1150753	32059867	G	0.1215	0.01302	0.09598	0.147	1.372e-20	no
6	rs1794282	32666526	T	0.1233	0.01321	0.0974	0.1492	1.385e-20	no
6	rs3134946	32145993	G	0.09791	0.01049	0.07734	0.1185	1.409e-20	no
6	rs3131297	32141005	T	0.09811	0.01054	0.07746	0.1188	1.687e-20	no
6	rs1150752	32064726	C	0.1212	0.01302	0.09568	0.1467	1.697e-20	no
6	rs3096696	32122472	A	0.09788	0.01051	0.07728	0.1185	1.705e-20	no
6	rs558702	31870326	A	0.1215	0.01305	0.09588	0.147	1.725e-20	no
6	rs3130347	32134656	C	0.09774	0.0105	0.07715	0.1183	1.786e-20	no
6	rs3134944	32146644	T	0.09783	0.01054	0.07716	0.1185	2.313e-20	no
6	rs3130349	32147696	A	0.1028	0.0111	0.08102	0.1245	2.781e-20	no
6	rs1003878	32299822	A	0.09763	0.01055	0.07696	0.1183	2.827e-20	no
6	rs497309	31892484	C	0.1207	0.01305	0.0951	0.1463	3.092e-20	no
6	rs3129949	32298814	A	0.09744	0.01054	0.07677	0.1181	3.258e-20	no
6	rs1269852	32080191	C	0.1209	0.01309	0.09529	0.1466	3.314e-20	no
6	rs1270942	31918860	G	0.1203	0.01304	0.09476	0.1459	3.654e-20	no
6	rs521828	32291643	T	0.09185	0.009954	0.07234	0.1114	3.696e-20	no
6	rs3131379	31721033	A	0.1202	0.01304	0.09466	0.1458	3.906e-20	no
6	rs1062070	32148031	G	0.1032	0.0112	0.08122	0.1251	4.141e-20	no
6	rs1150758	32028149	C	0.1079	0.01172	0.08497	0.1309	4.279e-20	no
6	rs3130679	31807540	G	0.1201	0.01304	0.0945	0.1456	4.394e-20	no
6	rs3132450	31596138	G	0.1201	0.01306	0.09449	0.1457	4.848e-20	no
6	rs9273363	32626272	A	0.08988	0.009778	0.07072	0.109	5.109e-20	no
6	rs3101018	31705864	T	0.1195	0.01302	0.09395	0.145	5.926e-20	no
6	rs3131378	31725285	G	0.1194	0.01302	0.0939	0.1449	6.197e-20	no
6	rs389884	31940897	G	0.1194	0.01304	0.09387	0.145	6.761e-20	no
6	rs3129937	32336364	A	0.1032	0.01128	0.08114	0.1253	7.129e-20	no
6	rs3117574	31725230	A	0.1193	0.01303	0.09374	0.1448	7.367e-20	no
6	rs9268219	32284108	G	0.1231	0.01346	0.09672	0.1495	7.806e-20	no
6	rs3131383	31704294	T	0.119	0.01302	0.09348	0.1445	8.188e-20	no
6	rs3132449	31626013	T	0.1191	0.01303	0.09359	0.1447	8.189e-20	no
6	rs3117582	31620520	G	0.1191	0.01303	0.09353	0.1446	8.513e-20	no
6	rs3131300	32151934	G	0.102	0.01117	0.0801	0.1239	8.855e-20	no
6	rs6901158	32205942	T	0.109	0.01195	0.08559	0.1324	9.892e-20	no
6	rs3117575	31726253	C	0.1186	0.01301	0.09311	0.1441	1.008e-19	no
6	rs9268213	32282081	G	0.09691	0.01063	0.07607	0.1178	1.036e-19	no
6	rs3129926	32333480	C	0.1027	0.01127	0.08062	0.1248	1.061e-19	no
6	rs3117577	31727474	G	0.1186	0.01303	0.09308	0.1442	1.147e-19	no
6	rs3134942	32168771	T	0.112	0.01231	0.0879	0.1362	1.198e-19	no
6	rs9268153	32264179	T	0.1031	0.01135	0.08082	0.1253	1.429e-19	no
6	rs3115671	31734345	T	0.1184	0.01304	0.0928	0.1439	1.485e-19	no
6	rs3130288	32096001	A	0.1187	0.01309	0.093	0.1443	1.64e-19	no
6	rs2143461	32335347	A	0.1024	0.0113	0.08026	0.1246	1.682e-19	no
6	rs1150754	32050758	T	0.1063	0.01174	0.08331	0.1293	1.752e-19	no
6	rs3130484	31715882	C	0.1182	0.01306	0.09263	0.1438	1.795e-19	no
6	rs3129939	32336766	G	0.1021	0.01129	0.08	0.1242	1.905e-19	no
6	rs2395158	32374595	G	0.1072	0.01187	0.08395	0.1305	2.203e-19	no
6	rs3129924	32333299	T	0.1019	0.01129	0.07979	0.1241	2.348e-19	no
6	rs1033499	32307532	A	0.1021	0.01133	0.07993	0.1244	2.588e-19	no
6	rs3132931	32235895	G	0.09578	0.01063	0.07494	0.1166	2.729e-19	no
6	rs3130490	31739120	T	0.1175	0.01306	0.09187	0.1431	3.108e-19	no
6	rs9268165	32272327	G	0.09546	0.01062	0.07464	0.1163	3.307e-19	no
6	rs1150755	32038550	T	0.1052	0.01172	0.08226	0.1282	3.483e-19	no
6	rs9268197	32277934	A	0.09569	0.01066	0.0748	0.1166	3.511e-19	no
6	rs9268055	32230608	C	0.09389	0.01047	0.07338	0.1144	3.807e-19	no
6	rs3115560	32236142	A	0.09382	0.01046	0.07332	0.1143	3.897e-19	no
6	rs7767325	32233886	C	0.09382	0.01046	0.07331	0.1143	3.918e-19	no
6	rs3132928	32234015	A	0.0941	0.0105	0.07352	0.1147	4.128e-19	no
6	rs3130340	32244627	C	0.09397	0.01049	0.07341	0.1145	4.181e-19	no
6	rs3096673	32238013	C	0.09394	0.01049	0.07338	0.1145	4.271e-19	no
6	rs9268137	32255269	A	0.09514	0.01062	0.07432	0.116	4.287e-19	no
6	rs9268220	32284340	T	0.1016	0.01134	0.07935	0.1238	4.343e-19	no
6	rs3864302	32278792	T	0.09417	0.01052	0.07355	0.1148	4.504e-19	no
6	rs7756177	32289358	A	0.09975	0.01115	0.0779	0.1216	4.69e-19	no
6	rs6909427	32268701	G	0.0936	0.01047	0.07308	0.1141	4.953e-19	no
6	rs3115569	32224139	A	0.09357	0.01047	0.07305	0.1141	5.121e-19	no
6	rs3115563	32233638	A	0.0937	0.01049	0.07315	0.1143	5.221e-19	no
6	rs1018434	32281360	C	0.09464	0.01059	0.07388	0.1154	5.294e-19	no
6	rs2143462	32335204	A	0.1007	0.01129	0.07861	0.1229	5.958e-19	no
6	rs1018430	32281688	T	0.09346	0.01048	0.07292	0.114	6.018e-19	no
6	rs6915455	32283494	A	0.0944	0.0106	0.07362	0.1152	6.894e-19	no
6	rs3864300	32271807	T	0.09438	0.0106	0.0736	0.1152	7.021e-19	no
6	rs377763	32199144	A	0.09624	0.01081	0.07504	0.1174	7.221e-19	no
6	rs7751896	32255410	A	0.09317	0.01048	0.07263	0.1137	7.688e-19	no
6	rs3115553	32245827	T	0.09295	0.01047	0.07243	0.1135	8.566e-19	no
6	rs6935269	32260350	C	0.09296	0.01047	0.07243	0.1135	8.819e-19	no
6	rs6934776	32279816	A	0.09437	0.01063	0.07353	0.1152	8.96e-19	no
6	rs3096681	32235177	G	0.09303	0.01049	0.07247	0.1136	9.366e-19	no
6	rs9268202	32279340	T	0.09486	0.01069	0.0739	0.1158	9.387e-19	no
6	rs6909790	32282979	G	0.09388	0.01059	0.07313	0.1146	9.611e-19	no
6	rs3749966	32261507	C	0.09275	0.01046	0.07225	0.1133	9.626e-19	no
6	rs3132956	32179438	A	0.109	0.01231	0.08484	0.1331	1.089e-18	no
6	rs1018433	32281510	T	0.09377	0.0106	0.073	0.1145	1.125e-18	no
6	Affx-28468489	32165444	G	0.106	0.012	0.08246	0.1295	1.321e-18	no
6	rs9268125	32252678	C	0.09375	0.01062	0.07294	0.1146	1.351e-18	no
6	rs1559873	32243129	C	0.09387	0.01063	0.07303	0.1147	1.352e-18	no
6	rs9268176	32274079	T	0.0938	0.01063	0.07296	0.1146	1.427e-18	no
6	rs9268212	32281889	C	0.09392	0.01066	0.07304	0.1148	1.528e-18	no
6	rs6934429	32279622	T	0.09324	0.01061	0.07245	0.114	1.913e-18	no
6	rs6910668	32263458	G	0.09987	0.01137	0.0776	0.1222	1.951e-18	no
6	rs115484013	32452707	T	0.09934	0.01133	0.07713	0.1215	2.353e-18	no
6	rs7742654	32271443	G	0.09353	0.01068	0.0726	0.1145	2.537e-18	no
6	rs3096674	32238219	A	0.09321	0.01068	0.07228	0.1141	3.276e-18	no
6	rs3134605	32159956	C	0.09348	0.01077	0.07237	0.1146	4.997e-18	no
6	rs9267488	31514247	G	0.111	0.01282	0.08589	0.1361	5.891e-18	no
6	rs7341328	32275194	A	0.0925	0.01068	0.07156	0.1134	5.942e-18	no
6	rs2233974	31080016	G	0.09818	0.01135	0.07594	0.1204	6.29e-18	no
6	rs1559874	32243155	A	0.09214	0.01065	0.07126	0.113	6.485e-18	no
6	rs3094005	31465047	T	0.11	0.01276	0.08498	0.135	8.488e-18	no
6	rs3099844	31448976	A	0.1088	0.01265	0.08405	0.1336	9.385e-18	no
6	rs3134792	31312326	G	0.1085	0.01261	0.08379	0.1332	9.394e-18	no
6	rs3132947	32176782	T	0.09302	0.01084	0.07178	0.1143	1.139e-17	no
6	rs7750641	31129310	T	0.1058	0.01233	0.08166	0.13	1.167e-17	no
6	rs3094013	31434366	A	0.108	0.01268	0.08317	0.1329	2.006e-17	no
6	rs3130544	31058340	A	0.1053	0.01239	0.08107	0.1296	2.27e-17	no
6	rs3131618	31434621	G	0.1081	0.01273	0.08316	0.133	2.459e-17	no
6	rs3891175	32634467	T	0.0882	0.01039	0.06783	0.1086	2.619e-17	no
6	rs3132510	31172151	C	0.1096	0.01293	0.08427	0.135	2.817e-17	no
6	rs3094605	31430694	C	0.1073	0.01269	0.08245	0.1322	3.381e-17	no
6	rs3129945	32342537	A	0.09154	0.01086	0.07027	0.1128	4.119e-17	no
6	rs2844531	31353171	G	0.107	0.0127	0.08212	0.1319	4.346e-17	no
6	rs1611635	29836463	T	0.09563	0.01136	0.07336	0.1179	4.769e-17	no
6	rs9273529	32628698	T	0.08706	0.01037	0.06674	0.1074	5.529e-17	no
6	rs3130985	31085356	T	0.1033	0.01231	0.07923	0.1275	5.537e-17	no
6	rs2734986	29818568	C	0.0955	0.01138	0.0732	0.1178	5.741e-17	no
6	rs9262143	30652781	T	0.1051	0.01257	0.08049	0.1298	7.497e-17	no
6	rs9262132	30611350	A	0.1051	0.01259	0.08042	0.1298	8.272e-17	no
6	rs9262135	30618906	G	0.1048	0.01255	0.08021	0.1294	8.296e-17	no
6	rs3131788	31024796	A	0.1032	0.01236	0.07897	0.1274	8.311e-17	no
6	rs2734970	29834472	T	0.09472	0.01135	0.07247	0.117	8.685e-17	no
6	rs2233956	31081205	C	0.09099	0.01094	0.06955	0.1124	1.06e-16	no
6	rs1633005	29764472	T	0.09226	0.01111	0.07049	0.114	1.2e-16	no
6	Affx-28417083	29910663	A	0.09542	0.0115	0.07288	0.118	1.273e-16	no
6	rs2517862	29821937	T	0.09401	0.01134	0.07179	0.1162	1.368e-16	no
6	rs2517645	30122623	C	0.09667	0.01168	0.07377	0.1196	1.558e-16	no
6	rs3132610	30544401	G	0.1031	0.01249	0.07859	0.1275	1.844e-16	no
6	rs1625792	31306420	A	0.1048	0.0127	0.07987	0.1297	1.946e-16	no
6	rs886420	30879636	T	0.1023	0.01241	0.078	0.1266	1.993e-16	no
6	rs3130247	30515043	C	0.1035	0.01258	0.07884	0.1281	2.27e-16	no
6	rs3129817	30342753	A	0.1036	0.01261	0.0789	0.1283	2.464e-16	no
6	rs1264304	30882415	T	0.1016	0.01238	0.07733	0.1259	2.727e-16	no
6	rs138394556	30652782	A	0.1034	0.0126	0.07867	0.128	2.756e-16	no
6	rs2395171	32394537	T	0.0943	0.0115	0.07176	0.1168	2.869e-16	no
6	rs3135374	32385605	A	0.09397	0.01149	0.07144	0.1165	3.492e-16	no
6	rs886422	30864279	T	0.1012	0.0124	0.07692	0.1255	3.88e-16	no
6	rs8321	30032522	C	0.1073	0.01317	0.08151	0.1331	4.327e-16	no
6	rs2535340	30838497	C	0.1009	0.01238	0.07659	0.1251	4.523e-16	no
6	rs3094067	30299245	G	0.1069	0.01313	0.08121	0.1327	4.526e-16	no
6	rs3132625	30347720	G	0.1032	0.01267	0.07832	0.128	4.657e-16	no
6	rs3135372	32385782	A	0.09366	0.01152	0.07107	0.1162	5.166e-16	no
6	rs3129820	30343569	A	0.1029	0.01266	0.07809	0.1277	5.209e-16	no
6	rs3094072	30231755	C	0.09607	0.01185	0.07285	0.1193	6.131e-16	no
6	rs3129818	30342966	T	0.1028	0.01269	0.07794	0.1277	6.309e-16	no
6	rs3131643	31442782	A	0.09824	0.01213	0.07447	0.122	6.431e-16	no
6	rs2213580	32388574	C	0.09334	0.01152	0.07075	0.1159	6.568e-16	no
6	rs1264308	30879987	T	0.1003	0.01239	0.07604	0.1246	6.73e-16	no
6	rs3135375	32385573	A	0.09328	0.01152	0.07069	0.1159	6.843e-16	no
6	rs1264341	30802465	C	0.1002	0.01238	0.07591	0.1244	6.845e-16	no
6	rs3129012	29988642	A	0.09115	0.01126	0.06908	0.1132	6.851e-16	no
6	rs3135378	32385099	A	0.09328	0.01153	0.0707	0.1159	6.862e-16	no
6	rs356971	29979797	G	0.09106	0.01125	0.06901	0.1131	6.913e-16	no
6	rs2395161	32387752	C	0.09324	0.01153	0.07065	0.1158	7.1e-16	no
6	rs2395164	32387860	T	0.09333	0.01154	0.07071	0.1159	7.26e-16	no
6	rs3094703	30358957	T	0.1025	0.01268	0.07769	0.1274	7.273e-16	no
6	rs3094228	31429927	C	0.09166	0.01135	0.06942	0.1139	7.771e-16	no
6	rs3135366	32388709	C	0.09324	0.01155	0.07061	0.1159	8.011e-16	no
6	rs3094035	30363136	T	0.1021	0.01266	0.0773	0.1269	8.529e-16	no
6	rs2395162	32387780	T	0.0932	0.01156	0.07055	0.1159	8.683e-16	no
6	rs6930933	32383410	T	0.0931	0.01155	0.07047	0.1157	8.821e-16	no
6	rs3130380	30279130	A	0.1058	0.01313	0.08007	0.1315	9.082e-16	no
6	rs3132585	30687614	C	0.1009	0.01252	0.07638	0.1255	9.162e-16	no
6	rs9276731	32765585	T	0.1091	0.01354	0.08257	0.1357	9.273e-16	no
6	rs3135376	32385470	G	0.09286	0.01153	0.07027	0.1155	9.414e-16	no
6	rs2517613	30165662	A	0.0973	0.01208	0.07362	0.121	9.468e-16	no
6	rs3094050	30358591	G	0.102	0.01267	0.07715	0.1268	9.771e-16	no
6	rs2523720	30166886	T	0.09724	0.01208	0.07356	0.1209	9.853e-16	no
6	rs2395167	32388308	T	0.09281	0.01153	0.07021	0.1154	9.863e-16	no
6	rs3129973	30721143	T	0.1003	0.01246	0.07587	0.1247	9.925e-16	no
6	rs1264322	30857894	A	0.09966	0.01239	0.07538	0.1239	1.011e-15	no
6	rs3129809	30335621	G	0.1019	0.01267	0.07706	0.1267	1.033e-15	no
6	rs3135351	32392945	A	0.09348	0.01162	0.0707	0.1163	1.043e-15	no
6	rs204994	32154998	T	0.08219	0.01024	0.06212	0.1023	1.184e-15	no
6	rs2187820	32385873	T	0.0926	0.01154	0.06998	0.1152	1.217e-15	no
6	rs9268861	32429894	A	0.08818	0.011	0.06662	0.1097	1.275e-15	no
6	rs3135356	32391516	A	0.09255	0.01155	0.06991	0.1152	1.338e-15	no
6	rs2001097	32383858	T	0.09227	0.01153	0.06968	0.1149	1.403e-15	no
6	rs9261290	30038647	C	0.1056	0.0132	0.07972	0.1315	1.453e-15	no
6	rs3132631	30344645	T	0.1013	0.01267	0.07643	0.1261	1.53e-15	no
6	rs885916	30202571	T	0.09646	0.01207	0.07281	0.1201	1.538e-15	no
6	rs2517618	30158127	A	0.09661	0.0121	0.0729	0.1203	1.639e-15	no
6	rs1970	30125543	T	0.1046	0.01311	0.0789	0.1303	1.741e-15	no
6	rs2523729	30137387	A	0.1039	0.01303	0.0784	0.1295	1.744e-15	no
6	rs3094630	30232436	A	0.09381	0.01177	0.07074	0.1169	1.878e-15	no
6	rs3115665	31589264	G	0.08898	0.01117	0.06709	0.1109	1.899e-15	no
6	rs3130662	30713808	A	0.09079	0.0114	0.06845	0.1131	1.938e-15	no
6	rs10885	31604591	T	0.08963	0.01126	0.06756	0.1117	2.059e-15	no
6	rs6901541	32442261	C	0.08773	0.01103	0.06612	0.1093	2.087e-15	no
6	rs2001099	32383633	C	0.09174	0.01153	0.06914	0.1143	2.096e-15	no
6	rs3128987	31434198	C	0.09168	0.01153	0.06909	0.1143	2.155e-15	no
6	rs3129703	30233558	A	0.09371	0.01179	0.07061	0.1168	2.167e-15	no
6	rs3130126	30353739	A	0.1009	0.01271	0.07605	0.1258	2.272e-15	no
6	rs1573296	30127805	G	0.1041	0.0131	0.07843	0.1298	2.276e-15	no
6	rs3129701	30232672	T	0.09353	0.01177	0.07045	0.1166	2.281e-15	no
6	rs3094071	30231768	A	0.09368	0.01179	0.07057	0.1168	2.291e-15	no
6	rs2106072	30153363	A	0.1048	0.01319	0.07892	0.1306	2.321e-15	no
6	rs2517546	31009055	T	0.0952	0.01199	0.07171	0.1187	2.336e-15	no
6	rs176095	32158319	G	0.08163	0.01028	0.06148	0.1018	2.366e-15	no
6	rs886423	30782205	C	0.09026	0.01137	0.06798	0.1125	2.393e-15	no
6	rs3131064	30763893	C	0.08915	0.01124	0.06713	0.1112	2.476e-15	no
6	rs3132658	30231666	C	0.09338	0.01177	0.07031	0.1164	2.479e-15	no
6	rs3130403	30232009	G	0.09363	0.0118	0.0705	0.1168	2.507e-15	no
6	rs3129705	30234721	A	0.09328	0.01177	0.07022	0.1163	2.611e-15	no
6	rs5875328	31606901	CAAAG	0.08947	0.01129	0.06734	0.1116	2.65e-15	no
6	rs1264352	30789647	C	0.09011	0.01137	0.06782	0.1124	2.716e-15	no
6	rs2736157	31600820	G	0.08877	0.01121	0.0668	0.1107	2.773e-15	no
6	rs3094622	30327952	G	0.1029	0.013	0.07746	0.1284	2.843e-15	no
6	rs3132659	30231330	C	0.09322	0.01178	0.07014	0.1163	2.872e-15	no
6	rs6930571	32383208	T	0.0915	0.01156	0.06884	0.1142	2.898e-15	no
6	rs3094621	30328753	C	0.1029	0.01301	0.0774	0.1284	3.005e-15	no
6	rs3129837	30306306	G	0.09325	0.0118	0.07013	0.1164	3.143e-15	no
6	rs3130404	30232250	G	0.09303	0.01177	0.06995	0.1161	3.237e-15	no
6	rs3094070	30231829	C	0.09306	0.01178	0.06997	0.1161	3.266e-15	no
6	rs3132627	30346760	A	0.1042	0.01319	0.0783	0.13	3.4e-15	no
6	rs11229	31603770	G	0.08806	0.01116	0.0662	0.1099	3.409e-15	no
6	rs204992	32156908	A	0.08121	0.0103	0.06103	0.1014	3.574e-15	no
6	rs3130627	31600851	T	0.08803	0.01117	0.06614	0.1099	3.725e-15	no
6	rs3132657	30233513	C	0.09276	0.01177	0.06969	0.1158	3.735e-15	no
6	rs3117583	31619576	G	0.08774	0.01116	0.06587	0.1096	4.343e-15	no
6	rs3130352	30328357	T	0.103	0.01311	0.0773	0.1287	4.585e-15	no
6	rs3094073	30231224	A	0.09249	0.01177	0.06941	0.1156	4.617e-15	no
6	rs3095336	30738446	A	0.09669	0.01231	0.07257	0.1208	4.644e-15	no
6	rs3094629	30232953	A	0.09258	0.01179	0.06948	0.1157	4.693e-15	no
6	rs3129832	30234657	G	0.09267	0.0118	0.06953	0.1158	4.786e-15	no
6	rs3129704	30234700	C	0.09252	0.01179	0.06941	0.1156	4.977e-15	no
6	rs3129702	30232785	A	0.09238	0.01178	0.0693	0.1155	5.07e-15	no
6	rs3130618	31632134	A	0.0875	0.01117	0.06562	0.1094	5.422e-15	no
6	rs3130351	30328192	T	0.103	0.01316	0.07721	0.1288	5.789e-15	no
6	rs9268534	32383307	G	0.0907	0.01159	0.06799	0.1134	5.802e-15	no
6	rs3130641	30764081	T	0.09609	0.01228	0.07201	0.1202	6.064e-15	no
6	rs3132616	30416456	G	0.09963	0.01275	0.07464	0.1246	6.534e-15	no
6	rs3130070	31591808	G	0.0871	0.01116	0.06522	0.109	7e-15	no
6	Affx-28475675	32429594	A	-0.07232	0.009276	-0.0905	-0.05414	7.385e-15	no
6	rs3131050	30760025	C	0.09583	0.0123	0.07172	0.1199	7.712e-15	no
6	rs3131060	30763291	A	0.09571	0.01229	0.07162	0.1198	8.056e-15	no
6	rs3131934	30931844	C	0.09226	0.01185	0.06903	0.1155	8.184e-15	no
6	rs2239806	32411307	T	0.08892	0.01143	0.06653	0.1113	8.272e-15	no
6	rs2256543	29937833	T	0.07064	0.009085	0.05284	0.08845	8.657e-15	no
6	rs9276689	32751962	T	0.1054	0.01357	0.0788	0.132	9.233e-15	no
6	rs204999	32109979	G	0.07517	0.009681	0.0562	0.09415	9.43e-15	no
6	rs3094054	30333505	T	0.09887	0.01274	0.07391	0.1238	9.541e-15	no
6	rs3130673	30746519	T	0.09539	0.01229	0.07131	0.1195	9.642e-15	no
6	rs3130377	30323393	T	0.1018	0.01313	0.07603	0.1275	1.059e-14	no
6	rs3130405	30234152	T	0.09163	0.01182	0.06846	0.1148	1.067e-14	no
6	rs3129885	32410215	C	0.08853	0.01144	0.06611	0.1109	1.142e-14	no
6	rs3129887	32410691	A	0.08838	0.01143	0.06599	0.1108	1.19e-14	no
6	rs3129812	30337974	A	0.1017	0.01316	0.07592	0.1275	1.243e-14	no
6	rs2844773	30207495	A	0.0915	0.01185	0.06828	0.1147	1.321e-14	no
6	rs3129884	32410210	C	0.08816	0.01142	0.06577	0.1105	1.347e-14	no
6	rs9268885	32431705	T	0.08022	0.01039	0.05985	0.1006	1.368e-14	no
6	rs115317719	32412005	T	0.08838	0.01146	0.06592	0.1108	1.405e-14	no
6	rs1264709	30056476	T	0.08755	0.01137	0.06526	0.1098	1.594e-14	no
6	rs9271209	32579035	G	-0.07765	0.01009	-0.09742	-0.05788	1.599e-14	no
6	rs2524069	31244789	T	0.09062	0.01178	0.06752	0.1137	1.683e-14	no
6	rs3129890	32414273	C	0.07939	0.01033	0.05915	0.09963	1.713e-14	no
6	rs3135393	32408842	G	0.08835	0.01149	0.06583	0.1109	1.723e-14	no
6	rs3129891	32415080	A	0.08485	0.01105	0.0632	0.1065	1.804e-14	no
6	rs3094086	30919391	A	0.0924	0.01204	0.0688	0.116	1.949e-14	no
6	rs3131044	30758664	C	0.09426	0.0123	0.07016	0.1184	2.047e-14	no
6	rs2239805	32411376	G	0.08813	0.0115	0.06559	0.1107	2.057e-14	no
6	rs1541269	30103360	A	0.09586	0.01252	0.07131	0.1204	2.246e-14	no
6	rs3130350	30327839	T	0.1005	0.01315	0.07476	0.1263	2.369e-14	no
6	rs259939	30011581	C	0.07334	0.009607	0.05451	0.09217	2.605e-14	no
6	rs3130048	31613739	C	0.07626	0.009991	0.05668	0.09584	2.63e-14	no
6	rs2022083	30213540	T	0.09097	0.01192	0.0676	0.1143	2.663e-14	no
6	rs2523721	30166266	T	0.08174	0.01073	0.06071	0.1028	2.915e-14	no
6	rs9268862	32430167	C	0.07884	0.01035	0.05856	0.09912	2.928e-14	no
6	rs9268973	32434778	C	0.07888	0.01036	0.05858	0.09918	3.001e-14	no
6	rs1233396	29546799	A	0.09798	0.01287	0.07276	0.1232	3.048e-14	no
6	rs3132579	30940989	C	0.08764	0.01152	0.06506	0.1102	3.194e-14	no
6	rs9268977	32434939	C	0.0786	0.01035	0.05831	0.09889	3.599e-14	no
6	rs2157338	32439323	T	0.07877	0.01038	0.05842	0.09913	3.763e-14	no
6	rs1634714	30951561	C	0.08727	0.01151	0.06471	0.1098	3.826e-14	no
6	rs3130467	31187075	T	0.07501	0.009897	0.05562	0.09441	3.957e-14	no
6	rs4434496	32430508	T	0.07833	0.01035	0.05805	0.09861	4.263e-14	no
6	rs3132580	30920124	A	0.09103	0.01204	0.06744	0.1146	4.517e-14	no
6	rs9270227	32556699	T	-0.07622	0.01008	-0.09598	-0.05646	4.593e-14	no
6	rs3130517	31190303	C	0.07525	0.009955	0.05574	0.09476	4.629e-14	no
6	rs9271117	32576795	C	-0.07611	0.01009	-0.09587	-0.05634	5.128e-14	no
6	rs1235162	29537224	G	0.1012	0.01342	0.07491	0.1275	5.262e-14	no
6	rs9270908	32572148	G	-0.07617	0.0101	-0.09596	-0.05637	5.271e-14	no
6	rs5026743	32439964	G	-0.07017	0.009308	-0.08841	-0.05192	5.433e-14	no
6	rs204995	32154285	G	0.07671	0.01019	0.05674	0.09668	5.853e-14	no
6	rs3131783	30932068	A	0.08743	0.01162	0.06466	0.1102	5.944e-14	no
6	rs424232	32208324	T	0.0761	0.01011	0.05628	0.09592	6.032e-14	no
6	rs3130953	31177094	A	0.07458	0.009913	0.05515	0.09401	6.07e-14	no
6	rs3132649	30321057	A	0.09532	0.01268	0.07047	0.1202	6.341e-14	no
6	rs3095340	30726939	C	0.08712	0.01159	0.0644	0.1098	6.527e-14	no
6	rs259938	30008003	G	0.07216	0.009609	0.05333	0.09099	6.738e-14	no
6	rs17612576	32615458	G	-0.06938	0.009253	-0.08752	-0.05124	7.36e-14	no
6	rs926552	29548089	A	0.0965	0.01289	0.07122	0.1218	8.2e-14	no
6	rs6457110	29933881	A	-0.07081	0.009463	-0.08936	-0.05226	8.239e-14	no
6	rs1611133	29809382	T	0.07863	0.01051	0.05803	0.09923	8.38e-14	no
6	rs3130375	30321732	A	0.09469	0.01268	0.06984	0.1195	9.219e-14	no
6	rs885912	30174633	A	0.08007	0.01072	0.05906	0.1011	9.222e-14	no
6	rs2523971	29938258	A	0.07426	0.009949	0.05476	0.09376	9.53e-14	no
6	rs1633021	29746869	C	0.07656	0.01026	0.05645	0.09668	9.733e-14	no
6	rs1264361	30777498	G	0.09058	0.01215	0.06677	0.1144	9.944e-14	no
6	rs2523722	30165273	T	0.0805	0.01079	0.05935	0.1017	9.951e-14	no
6	rs971570	30172513	C	0.08013	0.01075	0.05906	0.1012	1.018e-13	no
6	rs2517671	29937977	G	0.06834	0.009167	0.05037	0.0863	1.022e-13	no
6	rs886424	30782002	T	0.09062	0.01217	0.06677	0.1145	1.069e-13	no
6	rs3094061	30321189	C	0.09459	0.0127	0.06969	0.1195	1.092e-13	no
6	rs3130374	30321336	T	0.09407	0.01265	0.06927	0.1189	1.187e-13	no
6	rs9269149	32445660	C	0.07704	0.01037	0.05673	0.09736	1.206e-13	no
6	rs16896742	29922740	G	-0.07038	0.00947	-0.08894	-0.05182	1.212e-13	no
6	rs2535296	31060219	G	0.08546	0.01152	0.06289	0.108	1.305e-13	no
6	rs886425	30781301	C	0.09019	0.01216	0.06635	0.114	1.38e-13	no
6	rs1003879	32299592	A	0.07077	0.009557	0.05204	0.0895	1.481e-13	no
6	rs3130474	31199256	T	0.0692	0.009355	0.05087	0.08754	1.565e-13	no
6	rs2517611	30169327	G	0.0798	0.01079	0.05865	0.101	1.589e-13	no
6	Affx-28409853	29811131	A	0.07742	0.01049	0.05686	0.09797	1.755e-13	no
6	rs3828790	32635809	T	-0.06884	0.00933	-0.08713	-0.05056	1.805e-13	no
6	rs3130942	31197293	T	0.0747	0.01013	0.05486	0.09455	1.817e-13	no
6	rs17843619	32620775	C	-0.06792	0.009213	-0.08597	-0.04986	1.896e-13	no
6	rs9273215	32613712	G	-0.06806	0.009236	-0.08617	-0.04996	1.924e-13	no
6	rs1264353	30787762	A	0.08966	0.01218	0.06579	0.1135	2.047e-13	no
6	rs1063355	32627714	T	-0.06795	0.009231	-0.08604	-0.04986	2.053e-13	no
6	rs404240	29523957	G	0.09934	0.0135	0.07288	0.1258	2.083e-13	no
6	rs4711206	29987184	A	-0.07552	0.01026	-0.09563	-0.0554	2.091e-13	no
6	rs442694	29356687	T	0.0999	0.01359	0.07327	0.1265	2.188e-13	no
6	rs9380150	30010492	C	-0.07546	0.01027	-0.09558	-0.05533	2.234e-13	no
6	rs1233489	29463043	A	0.09978	0.01358	0.07316	0.1264	2.297e-13	no
6	rs9357092	29984252	A	-0.07533	0.01026	-0.09544	-0.05522	2.348e-13	no
6	rs9393986	29973526	C	-0.07543	0.01028	-0.09557	-0.05529	2.408e-13	no
6	rs2523964	29939294	T	0.07126	0.009717	0.05222	0.09031	2.511e-13	no
6	rs356967	29973910	A	0.0725	0.009891	0.05312	0.09189	2.578e-13	no
6	rs3129063	29645613	A	0.07888	0.01076	0.05778	0.09997	2.591e-13	no
6	rs9273088	32612488	A	-0.06781	0.009252	-0.08594	-0.04968	2.595e-13	no
6	rs3095329	30693816	G	0.07774	0.01061	0.05695	0.09854	2.657e-13	no
6	rs9273339	32623430	G	-0.06769	0.009244	-0.08581	-0.04957	2.734e-13	no
6	rs2517870	29818744	A	0.07487	0.01023	0.05482	0.09492	2.805e-13	no
6	rs3131921	30907335	C	0.0872	0.01192	0.06384	0.1106	2.86e-13	no
6	rs3132584	30688427	T	0.07769	0.01062	0.05687	0.0985	2.915e-13	no
6	rs1535039	29411432	C	0.09932	0.01359	0.0727	0.126	2.976e-13	no
6	rs259940	30011934	G	0.07262	0.009932	0.05315	0.09208	2.977e-13	no
6	rs1233491	29461730	C	0.09903	0.01355	0.07247	0.1256	3.065e-13	no
6	rs356968	29975047	T	0.07222	0.009886	0.05285	0.0916	3.092e-13	no
6	rs2523985	30081334	C	0.08638	0.01183	0.0632	0.1096	3.127e-13	no
6	rs2746149	29435355	C	0.09856	0.0135	0.0721	0.125	3.253e-13	no
6	rs401618	29950210	G	0.0721	0.009888	0.05272	0.09148	3.415e-13	no
6	rs916570	30066031	G	0.07237	0.009933	0.0529	0.09183	3.591e-13	no
6	rs9257809	29356331	G	0.09784	0.01347	0.07144	0.1242	4.191e-13	no
6	rs3134996	32636866	A	-0.06774	0.009333	-0.08603	-0.04944	4.405e-13	no
6	rs3094127	30697447	G	0.07688	0.0106	0.05611	0.09766	4.576e-13	no
6	rs2523986	30081246	T	0.0884	0.01219	0.0645	0.1123	4.622e-13	no
6	rs1150742	30028831	C	0.07156	0.009886	0.05218	0.09094	5.074e-13	no
6	rs17843606	32620399	G	-0.06702	0.00926	-0.08517	-0.04887	5.125e-13	no
6	rs2858867	32575325	G	0.06897	0.009533	0.05028	0.08765	5.209e-13	no
6	rs9274552	32634838	A	-0.06697	0.009261	-0.08512	-0.04882	5.327e-13	no
6	rs2746150	29442701	T	0.09819	0.01358	0.07157	0.1248	5.387e-13	no
6	rs2517598	30080274	A	0.08609	0.01191	0.06275	0.1094	5.389e-13	no
6	rs2249099	30079307	A	0.08529	0.0118	0.06216	0.1084	5.543e-13	no
6	rs4947244	29954364	G	-0.07433	0.0103	-0.09452	-0.05415	5.863e-13	no
6	rs204989	32161852	A	0.07794	0.0108	0.05677	0.09911	5.963e-13	no
6	rs3130473	31199208	T	0.07289	0.0101	0.05309	0.0927	6.062e-13	no
6	rs2517597	30081189	A	0.08782	0.01219	0.06393	0.1117	6.424e-13	no
6	rs2050190	32339076	G	0.07017	0.009753	0.05106	0.08929	6.947e-13	no
6	rs2844805	29940679	A	0.06932	0.00964	0.05042	0.08821	7.211e-13	no
6	rs2844793	30080496	A	0.0853	0.01188	0.06202	0.1086	7.663e-13	no
6	rs615672	32574171	C	0.06847	0.009541	0.04977	0.08717	7.943e-13	no
6	rs9393989	30040084	A	-0.07364	0.01028	-0.09378	-0.0535	8.523e-13	no
6	rs2734985	29818662	C	0.07338	0.01024	0.05331	0.09345	8.585e-13	no
6	rs3129039	29658864	A	0.07664	0.0107	0.05568	0.09761	8.61e-13	no
6	rs1633096	29707267	T	0.07339	0.01026	0.05328	0.09351	9.519e-13	no
6	rs2517861	29821982	T	0.0731	0.01022	0.05306	0.09313	9.519e-13	no
6	rs1233493	29458241	G	0.09641	0.01351	0.06993	0.1229	1.051e-12	no
6	rs1264350	30796545	C	0.08604	0.01206	0.0624	0.1097	1.078e-12	no
6	rs2523443	29415464	A	0.09624	0.0135	0.06979	0.1227	1.103e-12	no
6	rs3130713	31205617	T	0.07212	0.01012	0.05229	0.09194	1.123e-12	no
6	rs2442736	31346621	C	0.07605	0.01067	0.05513	0.09697	1.154e-12	no
6	rs29228	29623739	A	0.07744	0.0109	0.05608	0.09879	1.314e-12	no
6	rs2394895	31206979	C	0.07286	0.01025	0.05276	0.09296	1.337e-12	no
6	rs3117289	29609921	G	0.07717	0.01087	0.05586	0.09847	1.401e-12	no
6	rs2523987	30079993	C	0.08625	0.01216	0.06243	0.1101	1.426e-12	no
6	rs2734984	29820831	C	0.0728	0.01026	0.05269	0.09292	1.434e-12	no
6	rs9272276	32603634	C	0.07224	0.0102	0.05225	0.09223	1.575e-12	no
6	rs9273011	32611611	C	0.07201	0.01017	0.05208	0.09194	1.586e-12	no
6	rs5013088	29820389	C	0.07238	0.01022	0.05234	0.09241	1.592e-12	no
6	rs1233480	29477414	T	0.09254	0.01308	0.06691	0.1182	1.627e-12	no
6	rs4713274	29937493	C	-0.07252	0.01025	-0.09261	-0.05242	1.669e-12	no
6	rs3130944	31196671	G	0.07192	0.01017	0.05198	0.09186	1.719e-12	no
6	rs1611710	29828916	T	0.06453	0.009129	0.04664	0.08242	1.731e-12	no
6	rs1245371	30038352	G	0.06973	0.009887	0.05036	0.08911	1.936e-12	no
6	rs429479	29372323	G	0.09412	0.01335	0.06795	0.1203	1.98e-12	no
6	rs2734980	29821896	A	0.07211	0.01024	0.05204	0.09217	2.068e-12	no
6	rs926070	32257566	G	-0.06736	0.009564	-0.08611	-0.04862	2.075e-12	no
6	rs2394894	31206920	C	0.07222	0.01026	0.05211	0.09232	2.136e-12	no
6	rs375984	29644502	T	0.07351	0.01045	0.05303	0.09398	2.163e-12	no
6	rs2239529	30078330	T	0.08419	0.01196	0.06074	0.1076	2.166e-12	no
6	rs1610601	29700183	A	0.07418	0.01056	0.05349	0.09488	2.333e-12	no
6	rs2535238	29645038	A	0.07333	0.01044	0.05286	0.0938	2.432e-12	no
6	rs9295825	29941431	A	-0.07211	0.01027	-0.09224	-0.05198	2.433e-12	no
6	rs3117301	29654700	T	0.07274	0.01036	0.05242	0.09305	2.48e-12	no
6	rs2763979	31794592	T	0.06581	0.009378	0.04743	0.08419	2.486e-12	no
6	rs2517701	29925972	T	-0.06909	0.009849	-0.0884	-0.04979	2.536e-12	no
6	rs3130424	31218239	C	0.07186	0.01026	0.05176	0.09196	2.671e-12	no
6	rs2523989	30078275	T	0.08337	0.0119	0.06004	0.1067	2.732e-12	no
6	rs2735067	29951106	G	0.06959	0.009936	0.05012	0.08906	2.74e-12	no
6	rs6903753	29943178	G	-0.0708	0.01011	-0.09062	-0.05098	2.791e-12	no
6	rs3130457	31147194	C	0.07272	0.01041	0.05232	0.09312	3.095e-12	no
6	rs412657	32211085	G	0.06524	0.009338	0.04694	0.08355	3.1e-12	no
6	rs3130782	30914843	T	0.08266	0.01183	0.05947	0.1059	3.141e-12	no
6	Affx-28446136	31233510	C	0.07282	0.01043	0.05238	0.09327	3.243e-12	no
6	rs2734979	29823161	G	0.06361	0.009113	0.04575	0.08147	3.247e-12	no
6	rs1633063	29726046	T	0.07376	0.01057	0.05305	0.09447	3.249e-12	no
6	rs130079	31112737	A	0.07232	0.01037	0.052	0.09263	3.323e-12	no
6	rs2747460	29657127	T	0.0723	0.01037	0.05198	0.09262	3.356e-12	no
6	rs2471980	31800868	C	0.06659	0.009552	0.04787	0.08531	3.451e-12	no
6	rs4279480	32290927	G	-0.06655	0.009561	-0.08529	-0.04782	3.706e-12	no
6	rs765649	29831058	A	0.06357	0.009139	0.04566	0.08148	3.84e-12	no
6	rs3823358	29942205	A	-0.07028	0.01011	-0.09008	-0.05047	3.879e-12	no
6	rs887468	31141523	T	0.07038	0.01012	0.05054	0.09023	3.969e-12	no
6	rs3823355	29942083	T	-0.07022	0.01011	-0.09003	-0.05041	4.053e-12	no
6	rs617058	32574479	T	0.07384	0.01063	0.05301	0.09467	4.089e-12	no
6	rs9272630	32608150	A	0.07097	0.01022	0.05095	0.091	4.132e-12	no
6	rs394657	32187023	G	0.06336	0.009129	0.04546	0.08125	4.308e-12	no
6	rs2428510	29823027	A	0.06333	0.009129	0.04544	0.08122	4.394e-12	no
6	rs376646	29914377	A	0.06405	0.009235	0.04595	0.08215	4.428e-12	no
6	rs3134762	31210866	C	0.07109	0.01026	0.05099	0.09119	4.565e-12	no
6	rs9258679	29824059	G	0.06325	0.009125	0.04536	0.08113	4.587e-12	no
6	rs1611732	29831008	T	0.06327	0.009133	0.04537	0.08117	4.712e-12	no
6	rs1611737	29831571	G	0.0632	0.009127	0.04531	0.08109	4.819e-12	no
6	rs2517689	29929253	T	-0.06267	0.009062	-0.08043	-0.04491	5.11e-12	no
6	rs2523756	29820717	G	0.06315	0.009139	0.04523	0.08106	5.338e-12	no
6	rs2844796	30072511	A	0.07115	0.01032	0.05094	0.09137	5.796e-12	no
6	rs6914699	29934022	C	-0.06535	0.009476	-0.08393	-0.04678	5.826e-12	no
6	rs9275602	32682812	A	0.07731	0.01121	0.05534	0.09929	5.861e-12	no
6	rs1264376	30765579	A	0.08152	0.01183	0.05834	0.1047	5.966e-12	no
6	rs130076	31122482	A	0.07322	0.01062	0.0524	0.09403	5.986e-12	no
6	rs12195260	29938455	A	-0.06969	0.01011	-0.08951	-0.04987	6.013e-12	no
6	rs9272219	32602269	T	0.0703	0.0102	0.05031	0.0903	6.021e-12	no
6	rs9272559	32607124	C	0.07068	0.01026	0.05057	0.09078	6.056e-12	no
6	rs1610742	29677952	C	0.07151	0.01039	0.05116	0.09187	6.292e-12	no
6	rs3823363	29943715	T	0.06302	0.009153	0.04508	0.08096	6.35e-12	no
6	rs2975043	29918734	A	0.06347	0.00922	0.0454	0.08155	6.366e-12	no
6	rs3132505	31177503	T	0.0706	0.01026	0.05049	0.0907	6.441e-12	no
6	rs3129073	29615822	G	0.07463	0.01085	0.05337	0.09588	6.525e-12	no
6	rs887465	31143652	G	0.07174	0.01043	0.05131	0.09218	6.542e-12	no
6	rs417162	29916505	C	0.0634	0.009216	0.04534	0.08146	6.57e-12	no
6	rs29218	29607429	G	0.0742	0.0108	0.05304	0.09536	6.905e-12	no
6	rs3116803	29667872	G	0.06964	0.01013	0.04977	0.0895	6.963e-12	no
6	rs2508037	29918436	T	0.06343	0.009232	0.04534	0.08152	6.991e-12	no
6	rs416352	32207393	T	0.06669	0.009718	0.04765	0.08574	7.374e-12	no
6	rs9260112	29909918	T	0.06342	0.009243	0.0453	0.08154	7.468e-12	no
6	rs1150735	30045199	A	0.06361	0.009281	0.04542	0.0818	7.868e-12	no
6	rs1632962	29683808	A	0.0711	0.01038	0.05075	0.09144	8.081e-12	no
6	rs4713270	29934697	A	-0.06899	0.01009	-0.08876	-0.04921	8.844e-12	no
6	rs1077433	29783064	A	0.06746	0.009871	0.04812	0.08681	8.999e-12	no
6	rs2747421	29645118	C	0.07175	0.01051	0.05115	0.09235	9.528e-12	no
6	rs1264697	30067568	G	0.0702	0.01029	0.05004	0.09036	9.659e-12	no
6	rs1264703	30065416	G	0.07014	0.0103	0.04996	0.09032	1.045e-11	no
6	rs502771	32578970	C	0.06933	0.01018	0.04938	0.08928	1.067e-11	no
6	rs3130455	31125978	T	0.0722	0.01062	0.0514	0.09301	1.127e-11	no
6	rs642093	32582075	A	0.07145	0.01053	0.05082	0.09208	1.236e-11	no
6	rs1264377	30764907	A	0.07813	0.01151	0.05557	0.1007	1.238e-11	no
6	rs707929	31742067	G	0.06424	0.009464	0.04569	0.08279	1.239e-11	no
6	rs4348357	32291359	T	-0.0657	0.009679	-0.08467	-0.04673	1.245e-11	no
6	rs1264702	30065575	C	0.06991	0.0103	0.04972	0.0901	1.251e-11	no
6	rs707928	31742590	G	0.06404	0.009444	0.04553	0.08255	1.299e-11	no
6	rs2428507	30229306	G	0.06342	0.009356	0.04509	0.08176	1.319e-11	no
6	rs1264695	30067892	G	0.06907	0.01023	0.04903	0.08911	1.566e-11	no
6	rs3134797	32186050	A	0.06172	0.009139	0.04381	0.07964	1.569e-11	no
6	rs1736963	29777983	A	0.0663	0.009845	0.047	0.0856	1.791e-11	no
6	rs1736959	29782470	T	0.06644	0.00988	0.04708	0.0858	1.907e-11	no
6	rs3134879	30015905	C	0.06194	0.009211	0.04388	0.07999	1.919e-11	no
6	rs2844766	30230661	C	0.06276	0.009337	0.04446	0.08106	1.952e-11	no
6	rs3131865	29672165	C	0.06694	0.00996	0.04742	0.08646	1.966e-11	no
6	rs502055	32579003	C	0.06834	0.01017	0.0484	0.08828	1.997e-11	no
6	rs1633028	29746367	G	0.06479	0.009648	0.04588	0.0837	2.04e-11	no
6	rs2844659	30824532	T	0.07342	0.01094	0.05198	0.09485	2.066e-11	no
6	rs1633004	29764663	C	0.06619	0.009861	0.04686	0.08552	2.079e-11	no
6	rs3749971	29342775	A	0.09173	0.01368	0.06491	0.1185	2.201e-11	no
6	rs1736971	29776322	T	0.06611	0.009865	0.04678	0.08545	2.24e-11	no
6	rs9271367	32586908	G	-0.06606	0.009859	-0.08538	-0.04674	2.249e-11	no
6	Affx-28407564	29759885	A	0.06607	0.009861	0.04674	0.08539	2.261e-11	no
6	rs9271541	32590070	C	0.07178	0.01072	0.05076	0.0928	2.357e-11	no
6	rs2844762	30236754	C	0.06258	0.009349	0.04425	0.0809	2.368e-11	no
6	rs1629068	29765291	G	0.06591	0.00985	0.04661	0.08522	2.392e-11	no
6	rs507778	32209861	T	0.06439	0.009623	0.04553	0.08325	2.396e-11	no
6	rs1736994	29766596	A	0.06622	0.009902	0.04682	0.08563	2.458e-11	no
6	rs1632987	29772549	G	0.06588	0.009852	0.04657	0.08519	2.469e-11	no
6	rs1736983	29768049	A	0.06587	0.00985	0.04656	0.08518	2.47e-11	no
6	rs2734971	29834449	A	-0.06135	0.009177	-0.07934	-0.04336	2.502e-11	no
6	rs2240071	30070932	G	0.06893	0.01031	0.04872	0.08915	2.54e-11	no
6	rs1736936	29794317	A	0.06135	0.00918	0.04335	0.07934	2.544e-11	no
6	rs1615962	29745726	A	0.06585	0.009859	0.04653	0.08518	2.595e-11	no
6	rs1110446	30070937	T	0.06907	0.01034	0.0488	0.08933	2.601e-11	no
6	rs885940	29739057	T	0.06579	0.009855	0.04648	0.08511	2.661e-11	no
6	rs3132506	31176226	C	0.06824	0.01022	0.0482	0.08828	2.692e-11	no
6	rs1611209	29759923	C	0.06572	0.009853	0.04641	0.08503	2.764e-11	no
6	rs674313	32578082	T	0.06966	0.01045	0.04918	0.09014	2.857e-11	no
6	rs9270493	32559110	C	0.07145	0.01073	0.05042	0.09247	2.958e-11	no
6	rs1628578	29695502	C	0.06866	0.01031	0.04845	0.08888	3.028e-11	no
6	rs2855812	31472720	T	0.06839	0.01027	0.04825	0.08852	3.037e-11	no
6	Affx-37072023	32612430	T	-0.06091	0.009158	-0.07886	-0.04296	3.162e-11	no
6	rs429853	32187202	C	0.06036	0.009094	0.04253	0.07818	3.473e-11	no
6	rs1130356	29796327	T	0.06449	0.00972	0.04544	0.08354	3.502e-11	no
6	rs3095085	30937377	T	0.06578	0.009915	0.04635	0.08522	3.524e-11	no
6	rs1108052	30069795	C	0.0679	0.01024	0.04783	0.08798	3.637e-11	no
6	rs1633041	29733223	A	0.06541	0.009873	0.04606	0.08476	3.738e-11	no
6	rs2071287	32170433	T	0.06015	0.009081	0.04235	0.07795	3.792e-11	no
6	rs3130837	28948092	T	0.09221	0.01393	0.06492	0.1195	3.842e-11	no
6	rs1737041	29736229	A	0.06546	0.009887	0.04608	0.08484	3.857e-11	no
6	rs1610677	29789171	C	0.06068	0.009165	0.04271	0.07864	3.879e-11	no
6	rs1611704	29828467	T	-0.06421	0.009705	-0.08323	-0.04519	3.984e-11	no
6	rs35344500	32609525	C	0.0697	0.01054	0.04904	0.09035	4.067e-11	no
6	rs2394250	29943656	T	-0.06114	0.009249	-0.07927	-0.04301	4.143e-11	no
6	rs3129066	29668537	G	0.06676	0.0101	0.04695	0.08656	4.221e-11	no
6	rs3132390	28832788	G	0.08914	0.0135	0.06269	0.1156	4.295e-11	no
6	rs1265158	31140741	G	0.06231	0.009437	0.04381	0.0808	4.371e-11	no
6	rs2071277	32171683	C	0.05983	0.00908	0.04203	0.07762	4.794e-11	no
6	rs3129055	29670261	G	0.06661	0.01011	0.04679	0.08643	4.821e-11	no
6	rs1632988	29772395	A	0.06516	0.009893	0.04577	0.08454	4.87e-11	no
6	rs1610637	29739906	G	0.06536	0.00993	0.0459	0.08482	5.018e-11	no
6	rs9257805	29346329	G	0.08578	0.01304	0.06023	0.1113	5.108e-11	no
6	rs9276351	32706416	A	0.07106	0.0108	0.04989	0.09223	5.14e-11	no
6	rs3130845	28923367	G	0.09118	0.01387	0.064	0.1184	5.296e-11	no
6	rs9276555	32722754	A	0.07248	0.01103	0.05087	0.09409	5.299e-11	no
6	rs3130893	28980707	G	0.09066	0.01379	0.06363	0.1177	5.323e-11	no
6	rs3130838	28866528	C	0.0909	0.01384	0.06379	0.118	5.427e-11	no
6	rs9257793	29335154	C	0.08669	0.0132	0.06083	0.1126	5.46e-11	no
6	rs1062630	31138107	A	0.06887	0.01049	0.04831	0.08942	5.55e-11	no
6	rs2516708	30228721	A	0.06129	0.00934	0.04298	0.07959	5.731e-11	no
6	rs3118357	28802149	A	0.09185	0.014	0.06441	0.1193	5.81e-11	no
6	rs2517425	30949670	G	0.06481	0.009895	0.04542	0.08421	6.195e-11	no
6	rs1630223	29795636	A	0.06025	0.009198	0.04222	0.07827	6.205e-11	no
6	rs886403	30957618	C	0.06481	0.009896	0.04542	0.08421	6.237e-11	no
6	rs1614309	29745884	A	0.06357	0.009711	0.04454	0.0826	6.344e-11	no
6	rs3132392	28838629	C	0.09064	0.01386	0.06348	0.1178	6.593e-11	no
6	rs3129791	28954293	A	0.09031	0.01381	0.06324	0.1174	6.643e-11	no
6	rs1480380	32913246	T	0.09347	0.0143	0.06545	0.1215	6.693e-11	no
6	rs3117143	29031142	A	0.09049	0.01385	0.06334	0.1176	6.935e-11	no
6	rs1233604	28734676	A	0.09213	0.0141	0.06448	0.1198	7.01e-11	no
6	rs3134798	32184705	G	-0.06676	0.01022	-0.0868	-0.04673	7.026e-11	no
6	rs434841	32191041	A	0.06312	0.009688	0.04413	0.08211	7.807e-11	no
6	rs9271425	32587923	G	0.06612	0.01015	0.04622	0.08601	7.893e-11	no
6	rs1737031	29737481	T	0.06316	0.009701	0.04414	0.08217	8.067e-11	no
6	rs2517576	30815035	A	0.07108	0.01092	0.04968	0.09248	8.09e-11	no
6	rs443198	32190406	G	0.05986	0.009207	0.04182	0.07791	8.539e-11	no
6	rs2535324	30718035	C	0.06289	0.009675	0.04393	0.08185	8.621e-11	no
6	rs3116830	29167575	A	0.08996	0.01385	0.06282	0.1171	8.793e-11	no
6	rs12193110	29937104	T	-0.06501	0.01001	-0.08462	-0.04539	8.827e-11	no
6	rs9275659	32686103	A	0.07054	0.01086	0.04925	0.09183	8.942e-11	no
6	rs4959037	29936307	T	-0.06506	0.01002	-0.08469	-0.04542	9.05e-11	no
6	rs2050189	32339647	C	0.07004	0.01079	0.04889	0.0912	9.256e-11	no
6	rs9276556	32723233	C	0.07153	0.01103	0.04991	0.09314	9.517e-11	no
6	rs1634719	30973165	G	0.06363	0.009817	0.04439	0.08287	9.745e-11	no
6	rs1633030	29745794	C	0.0629	0.009704	0.04388	0.08192	9.769e-11	no
6	rs9261438	30089280	T	-0.06471	0.009988	-0.08429	-0.04514	9.917e-11	no
6	rs3129788	29057639	A	0.08966	0.01385	0.06252	0.1168	1.021e-10	no
6	rs9275660	32686196	A	0.07033	0.01086	0.04904	0.09162	1.024e-10	no
6	rs2523945	29942324	C	-0.05913	0.009143	-0.07705	-0.04121	1.068e-10	no
6	rs3118361	28898287	T	0.0913	0.01412	0.06363	0.119	1.071e-10	no
6	rs1632933	29797933	T	0.05926	0.009165	0.0413	0.07722	1.082e-10	no
6	rs3823374	29944148	A	-0.06331	0.009794	-0.08251	-0.04412	1.09e-10	no
6	rs9393929	28696063	A	0.08779	0.01362	0.0611	0.1145	1.217e-10	no
6	rs9276357	32706559	G	0.07007	0.01087	0.04877	0.09137	1.22e-10	no
6	rs407238	29806901	C	0.0598	0.009278	0.04161	0.07798	1.238e-10	no
6	rs9257248	28803291	T	0.08923	0.01385	0.06209	0.1164	1.246e-10	no
6	rs3130834	29248149	C	0.08917	0.01384	0.06205	0.1163	1.25e-10	no
6	rs204993	32155581	G	0.062	0.009623	0.04314	0.08086	1.258e-10	no
6	rs2523946	29941943	T	-0.05897	0.009162	-0.07693	-0.04102	1.308e-10	no
6	rs1029239	30138162	G	0.05856	0.0091	0.04072	0.07639	1.327e-10	no
6	rs1632983	29773509	T	0.0621	0.009653	0.04318	0.08101	1.343e-10	no
6	rs1233478	29477821	T	0.07248	0.01128	0.05036	0.09459	1.428e-10	no
6	rs805305	31697387	G	0.06011	0.009363	0.04176	0.07846	1.463e-10	no
6	rs4324798	28776117	A	0.08913	0.0139	0.06189	0.1164	1.519e-10	no
6	rs76086322	29832724	T	-0.06539	0.0102	-0.08538	-0.04541	1.529e-10	no
6	rs805304	31698088	G	0.05981	0.009328	0.04153	0.0781	1.535e-10	no
6	rs1633088	29713580	C	0.06624	0.01034	0.04598	0.0865	1.584e-10	no
6	rs2844804	29942126	G	-0.05866	0.009158	-0.07661	-0.04071	1.602e-10	no
6	rs9261425	30081108	T	0.05864	0.009154	0.0407	0.07658	1.606e-10	no
6	rs3132682	30044388	G	-0.05962	0.009309	-0.07786	-0.04137	1.62e-10	no
6	rs1233367	29622220	G	0.06143	0.009594	0.04263	0.08023	1.634e-10	no
6	rs6908726	28671343	G	0.08645	0.01351	0.05998	0.1129	1.655e-10	no
6	rs9275936	32692933	A	0.06959	0.01088	0.04826	0.09091	1.729e-10	no
6	rs9276607	32737257	T	0.07074	0.01106	0.04906	0.09243	1.732e-10	no
6	rs9275652	32685822	C	0.06969	0.0109	0.04832	0.09106	1.752e-10	no
6	rs9272308	32603906	C	0.06748	0.01056	0.04678	0.08819	1.793e-10	no
6	rs805294	31688217	G	0.05957	0.009326	0.04129	0.07785	1.804e-10	no
6	rs209181	28792477	A	0.07595	0.0119	0.05262	0.09928	1.892e-10	no
6	rs2516408	31463491	A	0.06281	0.009851	0.0435	0.08212	1.943e-10	no
6	rs1233619	28745452	A	0.08859	0.0139	0.06136	0.1158	1.948e-10	no
6	rs9261424	30080994	C	-0.06412	0.01006	-0.08383	-0.04441	1.956e-10	no
6	rs2844806	29933439	C	-0.05766	0.009057	-0.07541	-0.03991	2.07e-10	no
6	rs445150	29646879	C	0.0614	0.009654	0.04248	0.08032	2.157e-10	no
6	rs3118359	28793904	T	0.08872	0.01395	0.06138	0.1161	2.169e-10	no
6	rs3823375	29944158	C	-0.06236	0.009808	-0.08159	-0.04314	2.182e-10	no
6	rs2735042	29747373	G	0.06183	0.00973	0.04276	0.0809	2.239e-10	no
6	rs3117425	29260431	T	0.08687	0.01368	0.06005	0.1137	2.314e-10	no
6	rs6909253	30055643	G	-0.05908	0.009316	-0.07734	-0.04082	2.425e-10	no
6	rs3094694	30451904	C	0.07092	0.01119	0.04899	0.09285	2.462e-10	no
6	rs707916	31697558	A	0.05907	0.009321	0.04081	0.07734	2.489e-10	no
6	rs3117439	29266483	A	0.08694	0.01376	0.05996	0.1139	2.858e-10	no
6	Affx-28458228	31474000	A	0.06212	0.009836	0.04284	0.0814	2.878e-10	no
6	rs2747430	29648506	A	0.06101	0.009666	0.04207	0.07996	2.939e-10	no
6	rs2534673	31465490	C	0.06211	0.009841	0.04282	0.0814	2.949e-10	no
6	rs2534679	31463790	C	0.06208	0.009841	0.04279	0.08136	3.016e-10	no
6	rs2523409	29775662	G	-0.06012	0.009539	-0.07882	-0.04143	3.115e-10	no
6	rs2858884	32700083	C	0.06812	0.01082	0.04691	0.08933	3.27e-10	no
6	rs3094116	30738408	T	0.06237	0.009915	0.04294	0.0818	3.368e-10	no
6	rs2240619	29975453	C	-0.05767	0.009178	-0.07566	-0.03968	3.528e-10	no
6	rs3869065	29987474	C	-0.05758	0.009165	-0.07554	-0.03962	3.551e-10	no
6	rs1736991	29766926	C	0.06055	0.009642	0.04165	0.07945	3.608e-10	no
6	rs3129860	32401079	A	-0.07893	0.01257	-0.1036	-0.0543	3.621e-10	no
6	rs9366752	30024677	T	-0.06956	0.01108	-0.09128	-0.04784	3.661e-10	no
6	rs2516412	31462321	T	0.06168	0.009826	0.04242	0.08094	3.684e-10	no
6	rs3129889	32413545	G	-0.07964	0.0127	-0.1045	-0.05476	3.797e-10	no
6	rs2523708	31451279	T	0.06207	0.009898	0.04267	0.08148	3.82e-10	no
6	rs7382061	30047965	T	-0.05824	0.009291	-0.07645	-0.04003	3.874e-10	no
6	rs3135388	32413051	A	-0.07982	0.01274	-0.1048	-0.05485	3.955e-10	no
6	rs3135352	32392906	C	-0.07956	0.01271	-0.1045	-0.05464	4.154e-10	no
6	rs422951	32188383	C	0.05717	0.009137	0.03927	0.07508	4.163e-10	no
6	rs9261431	30086422	C	-0.06314	0.01009	-0.08292	-0.04335	4.216e-10	no
6	rs3131343	28775564	A	0.08699	0.01391	0.05973	0.1143	4.279e-10	no
6	rs707938	31729359	G	0.05996	0.00959	0.04116	0.07875	4.316e-10	no
6	rs13197633	28174757	A	0.0876	0.01403	0.06011	0.1151	4.505e-10	yes
6	rs3135391	32410987	A	-0.07945	0.01273	-0.1044	-0.0545	4.578e-10	no
6	rs2523700	31453029	C	0.06123	0.00981	0.042	0.08046	4.604e-10	no
6	rs3094114	30738921	G	0.06183	0.009906	0.04241	0.08124	4.609e-10	no
6	rs1043618	31783507	C	0.05764	0.009238	0.03954	0.07575	4.672e-10	no
6	rs3129868	32404377	A	-0.07844	0.01257	-0.1031	-0.0538	4.687e-10	no
6	rs3115635	29980493	C	-0.05721	0.009184	-0.07521	-0.03921	4.986e-10	no
6	rs7775835	28678357	T	0.07997	0.01284	0.05481	0.1051	5.006e-10	no
6	rs2523408	29778109	C	0.05987	0.009613	0.04103	0.07871	5.025e-10	no
6	rs9267955	32213150	A	-0.07916	0.01271	-0.1041	-0.05425	5.055e-10	no
6	rs7767099	28768698	T	0.08668	0.01393	0.05938	0.114	5.2e-10	no
6	rs2844843	29737677	C	-0.05968	0.009591	-0.07848	-0.04088	5.21e-10	no
6	rs396660	29646165	T	0.06015	0.009672	0.0412	0.07911	5.316e-10	no
6	rs3131036	30728290	A	0.06222	0.01001	0.04261	0.08183	5.338e-10	no
6	rs6911628	30739846	T	0.06156	0.009903	0.04215	0.08097	5.406e-10	no
6	rs1311918	28753646	T	0.08647	0.01391	0.0592	0.1137	5.475e-10	no
6	rs3132946	32190028	A	-0.08048	0.01295	-0.1059	-0.0551	5.478e-10	no
6	rs2765220	28769671	C	0.07236	0.01165	0.04953	0.09519	5.579e-10	no
6	rs3117427	29274136	C	0.08622	0.0139	0.05898	0.1135	5.844e-10	no
6	rs9269878	32550876	G	-0.077	0.01241	-0.1013	-0.05267	5.853e-10	no
6	rs67340775	28304384	C	0.08585	0.01384	0.05872	0.113	5.89e-10	no
6	rs116370429	32489214	G	-0.07723	0.01246	-0.1017	-0.05282	5.996e-10	no
6	rs2232423	28366151	G	0.08636	0.01393	0.05906	0.1137	6.017e-10	no
6	Affx-28423465	30071330	T	0.06202	0.01001	0.04241	0.08164	6.102e-10	no
6	rs1075496	30658239	A	0.05655	0.00914	0.03863	0.07446	6.523e-10	no
6	rs1063320	29798749	G	0.05668	0.009163	0.03872	0.07464	6.583e-10	no
6	rs2516415	31459742	A	0.0598	0.009681	0.04083	0.07878	6.93e-10	no
6	rs36183131	32522401	G	-0.07703	0.01247	-0.1015	-0.05258	6.989e-10	no
6	rs9269797	32549284	G	-0.07683	0.01245	-0.1012	-0.05244	7.099e-10	no
6	rs9267992	32220397	G	-0.07825	0.01268	-0.1031	-0.05339	7.243e-10	no
6	rs9271414	32587782	C	-0.05908	0.009587	-0.07787	-0.04029	7.585e-10	no
6	rs2246618	31478986	T	0.06056	0.009838	0.04128	0.07985	7.917e-10	no
6	rs1633105	29783382	G	0.05698	0.009256	0.03884	0.07512	7.936e-10	no
6	rs2735054	29700615	G	0.05571	0.009053	0.03796	0.07345	8.037e-10	no
6	rs1610699	29778987	G	0.05904	0.009606	0.04021	0.07787	8.429e-10	no
6	rs1610678	29789190	C	0.05631	0.009163	0.03835	0.07426	8.472e-10	no
6	rs9270986	32574060	A	-0.07647	0.01246	-0.1009	-0.05205	8.931e-10	no
6	rs13211507	28257377	C	0.08489	0.01384	0.05776	0.112	9.115e-10	no
6	rs1610724	29761516	C	0.05823	0.009503	0.03961	0.07686	9.437e-10	no
6	rs2859078	32702449	G	0.06597	0.01081	0.04479	0.08716	1.1e-09	no
6	rs6457144	30063368	T	-0.05692	0.009331	-0.07521	-0.03864	1.119e-09	no
6	rs9267873	32199352	C	-0.05603	0.009187	-0.07403	-0.03802	1.135e-09	no
6	rs1053924	32120715	T	-0.06042	0.009916	-0.07986	-0.04099	1.166e-09	no
6	rs2523399	29700079	C	0.0551	0.009052	0.03736	0.07284	1.217e-09	no
6	rs2571400	29927722	G	0.05559	0.009133	0.03769	0.07349	1.219e-09	no
6	rs9270090	32554386	G	-0.07582	0.01246	-0.1002	-0.0514	1.23e-09	no
6	rs1736976	29773999	G	0.05787	0.009511	0.03923	0.07651	1.237e-09	no
6	rs1611149	29789999	T	0.05568	0.009156	0.03773	0.07362	1.263e-09	no
6	rs7758736	32758394	A	0.07017	0.01156	0.04752	0.09282	1.331e-09	no
6	rs13194504	28630691	A	0.08442	0.01391	0.05716	0.1117	1.369e-09	no
6	rs61742093	27879982	G	0.0846	0.01394	0.05728	0.1119	1.371e-09	no
6	rs3129683	29286670	G	0.07183	0.01184	0.04862	0.09504	1.393e-09	no
6	Affx-28471855	32317859	C	0.0564	0.0093	0.03817	0.07463	1.396e-09	no
6	rs2844635	31075481	G	0.05777	0.009528	0.03909	0.07644	1.409e-09	no
6	rs761188	32317973	G	0.05616	0.009269	0.03799	0.07432	1.447e-09	no
6	rs2517485	31074101	T	0.05745	0.009493	0.03884	0.07606	1.514e-09	no
6	rs2517592	30093137	T	0.06379	0.01054	0.04313	0.08445	1.524e-09	no
6	rs2394173	29773158	T	-0.06008	0.009954	-0.07959	-0.04057	1.671e-09	no
6	rs13197574	28060239	C	0.08439	0.01399	0.05698	0.1118	1.697e-09	no
6	rs6457120	29957078	A	-0.05538	0.009181	-0.07338	-0.03739	1.708e-09	no
6	Affx-52368518	29797695	G	0.05548	0.009205	0.03744	0.07352	1.762e-09	no
6	rs3117122	32316604	T	0.05613	0.009313	0.03787	0.07438	1.765e-09	no
6	rs3135363	32389648	G	0.06113	0.01015	0.04123	0.08103	1.824e-09	no
6	rs3131787	30899524	C	0.06574	0.01092	0.04434	0.08714	1.835e-09	no
6	rs6903608	32428285	C	-0.06108	0.01015	-0.08098	-0.04119	1.879e-09	no
6	rs2022065	30121460	T	-0.05982	0.009944	-0.07931	-0.04033	1.889e-09	no
6	rs2273019	32306419	T	0.05569	0.009262	0.03753	0.07384	1.925e-09	no
6	rs2735035	29757715	T	-0.05977	0.009944	-0.07926	-0.04028	1.947e-09	no
6	rs3135344	32395036	C	-0.05844	0.009729	-0.07751	-0.03938	1.991e-09	no
6	rs2394255	29949821	A	-0.05512	0.009177	-0.07311	-0.03713	2.004e-09	no
6	rs6923504	32428186	G	-0.06086	0.01014	-0.08073	-0.04099	2.043e-09	no
6	rs9269081	32441100	A	-0.061	0.01017	-0.08093	-0.04107	2.091e-09	no
6	rs2517403	31067009	C	0.05717	0.009544	0.03846	0.07587	2.213e-09	no
6	rs13218875	27884012	T	0.08373	0.01399	0.05631	0.1112	2.285e-09	no
6	rs9269831	32550012	T	0.05594	0.00935	0.03762	0.07427	2.31e-09	no
6	rs3131290	32183175	A	0.05618	0.009392	0.03778	0.07459	2.321e-09	no
6	rs1737004	29761211	C	0.05715	0.009564	0.0384	0.07589	2.424e-09	no
6	rs2743951	29709234	T	-0.05509	0.009221	-0.07317	-0.03702	2.43e-09	no
6	rs2273017	32337630	G	-0.05476	0.009165	-0.07272	-0.03679	2.431e-09	no
6	rs3095151	30900150	T	0.06523	0.01092	0.04383	0.08663	2.44e-09	no
6	rs1736946	29786732	C	0.05653	0.009469	0.03797	0.07509	2.502e-09	no
6	rs2076537	32317635	A	0.05531	0.009269	0.03714	0.07348	2.541e-09	no
6	rs3130781	30914552	C	0.06506	0.0109	0.04369	0.08643	2.555e-09	no
6	rs9261490	30109831	C	-0.06321	0.0106	-0.08397	-0.04244	2.584e-09	no
6	rs915668	29798459	G	0.05455	0.009153	0.03661	0.07249	2.657e-09	no
6	rs6457009	29676537	A	-0.05532	0.009283	-0.07352	-0.03713	2.665e-09	no
6	rs1610645	29759996	C	0.05638	0.009463	0.03783	0.07493	2.697e-09	no
6	rs1419673	30096717	G	-0.06396	0.01074	-0.08502	-0.04291	2.739e-09	no
6	rs2844502	31445216	A	0.05698	0.009571	0.03822	0.07574	2.764e-09	no
6	rs1265061	31078257	A	0.05681	0.009546	0.0381	0.07552	2.802e-09	no
6	rs2248927	29702709	A	0.05398	0.009072	0.0362	0.07176	2.815e-09	no
6	rs2243429	31446820	T	0.05696	0.009575	0.03819	0.07572	2.848e-09	no
6	rs4947350	32767620	C	0.06603	0.01111	0.04426	0.0878	2.92e-09	no
6	rs3094117	30737486	C	0.05846	0.009849	0.03916	0.07777	3.072e-09	no
6	rs910050	32315654	C	0.05498	0.009263	0.03682	0.07313	3.088e-09	no
6	rs1632995	29769621	T	0.05605	0.009461	0.03751	0.0746	3.294e-09	no
6	rs13205911	28124114	T	0.08324	0.01405	0.0557	0.1108	3.319e-09	no
6	rs9261446	30094840	A	-0.06351	0.01073	-0.08455	-0.04247	3.458e-09	no
6	rs1076712	32300152	C	0.05486	0.009276	0.03668	0.07304	3.511e-09	no
6	rs3094122	30728360	G	0.06153	0.01043	0.04108	0.08198	3.887e-09	no
6	rs2517910	29688501	A	0.05362	0.009094	0.03579	0.07144	3.925e-09	no
6	rs9261467	30103898	G	-0.06321	0.01072	-0.08423	-0.0422	3.928e-09	no
6	rs2517912	29683944	T	-0.05462	0.009268	-0.07279	-0.03646	3.961e-09	no
6	rs2248613	31448432	T	0.05637	0.009568	0.03761	0.07512	4.031e-09	no
6	rs9270022	32553142	C	-0.07346	0.01247	-0.0979	-0.04902	4.041e-09	no
6	rs9269822	32549810	A	0.05512	0.009374	0.03675	0.07349	4.304e-09	no
6	rs2248617	31448533	T	0.05627	0.009579	0.0375	0.07505	4.459e-09	no
6	rs4678	30893941	A	0.06452	0.01099	0.04298	0.08607	4.578e-09	no
6	rs113529884	32553828	A	0.05499	0.009372	0.03662	0.07335	4.665e-09	no
6	rs3871467	29677249	A	-0.0544	0.009276	-0.07258	-0.03622	4.731e-09	no
6	rs9261457	30100221	G	-0.0628	0.01073	-0.08383	-0.04177	5.038e-09	no
6	rs9261535	30127323	A	-0.06239	0.01066	-0.08329	-0.04149	5.149e-09	no
6	rs3129952	32359763	G	-0.05905	0.0101	-0.07885	-0.03925	5.289e-09	no
6	rs9261471	30105349	C	-0.0626	0.01071	-0.0836	-0.0416	5.354e-09	no
6	rs7762253	29676823	T	-0.05434	0.009303	-0.07258	-0.03611	5.433e-09	no
6	rs33932084	28268824	G	0.08127	0.01392	0.05399	0.1085	5.485e-09	no
6	rs915894	32190390	G	0.05381	0.009219	0.03575	0.07188	5.559e-09	no
6	rs9261495	30110880	A	-0.0627	0.01074	-0.08375	-0.04164	5.585e-09	no
6	rs7383287	32783086	G	0.06383	0.01095	0.04237	0.08528	5.788e-09	no
6	rs9261440	30090820	C	-0.06219	0.01067	-0.0831	-0.04128	5.812e-09	no
6	rs1632854	30975649	A	0.05359	0.009193	0.03558	0.07161	5.822e-09	no
6	rs2248459	31446710	G	0.05574	0.009564	0.03699	0.07448	5.88e-09	no
6	rs3129954	32365580	A	-0.05878	0.01009	-0.07855	-0.03901	5.919e-09	no
6	rs2857439	30106296	A	-0.0624	0.01071	-0.08339	-0.04141	5.947e-09	no
6	rs915895	32190217	C	0.0545	0.009356	0.03616	0.07284	5.978e-09	no
6	rs35555795	26509382	T	0.07978	0.0137	0.05294	0.1066	5.987e-09	no
6	rs2395488	31445909	G	0.05577	0.009577	0.037	0.07454	6.032e-09	no
6	rs9261491	30109861	C	-0.06154	0.01057	-0.08225	-0.04083	6.039e-09	no
6	rs2394160	29703262	G	-0.05388	0.009254	-0.07202	-0.03575	6.067e-09	no
6	rs2508031	30121066	T	-0.06164	0.01059	-0.0824	-0.04089	6.109e-09	no
6	rs1362068	29742108	C	0.05499	0.009455	0.03646	0.07352	6.313e-09	no
6	rs9261468	30104480	G	-0.06228	0.01071	-0.08326	-0.04129	6.314e-09	no
6	rs3117098	32358513	G	-0.05867	0.01009	-0.07843	-0.0389	6.315e-09	no
6	rs3815082	30113955	G	-0.06143	0.01057	-0.08214	-0.04071	6.459e-09	no
6	rs2516424	31448315	G	0.05571	0.009586	0.03692	0.0745	6.499e-09	no
6	rs9261484	30108683	T	-0.06118	0.01053	-0.08182	-0.04053	6.637e-09	no
6	rs2735062	29682889	C	-0.05384	0.009271	-0.07201	-0.03567	6.64e-09	no
6	rs4959044	30114666	T	-0.06225	0.01072	-0.08327	-0.04124	6.737e-09	no
6	rs9261489	30109482	G	-0.06208	0.01071	-0.08307	-0.0411	7.001e-09	no
6	rs2395166	32388275	C	-0.05334	0.0092	-0.07137	-0.03531	7.041e-09	no
6	rs3734542	26468326	A	0.07918	0.01366	0.05241	0.106	7.096e-09	no
6	rs9261445	30094788	T	-0.06214	0.01072	-0.08315	-0.04112	7.14e-09	no
6	rs2735052	29701564	A	-0.05363	0.009254	-0.07176	-0.03549	7.15e-09	no
6	rs3129961	32378940	C	-0.05859	0.01011	-0.07841	-0.03877	7.195e-09	no
6	rs2523393	29705659	G	-0.05358	0.00925	-0.07171	-0.03545	7.268e-09	no
6	rs9261501	30111526	T	-0.06134	0.01059	-0.0821	-0.04058	7.272e-09	no
6	rs929156	30139699	A	-0.06105	0.01054	-0.08171	-0.04039	7.306e-09	no
6	rs4711211	30162809	G	-0.0616	0.01064	-0.08245	-0.04075	7.375e-09	no
6	rs9261499	30111478	C	-0.06217	0.01074	-0.08322	-0.04112	7.439e-09	no
6	rs9269910	32551350	T	-0.07251	0.01253	-0.09707	-0.04795	7.504e-09	no
6	rs1046089	31602967	A	0.05394	0.009322	0.03567	0.07221	7.536e-09	no
6	rs957765	30142690	A	-0.0615	0.01065	-0.08237	-0.04064	7.936e-09	no
6	rs2523395	29702510	A	-0.05344	0.00925	-0.07157	-0.03531	7.98e-09	no
6	rs130071	31116210	A	0.05675	0.009825	0.0375	0.07601	7.99e-09	no
6	rs9261507	30112627	A	-0.06104	0.01057	-0.08177	-0.04032	8.173e-09	no
6	rs3129948	32354644	C	-0.05823	0.01009	-0.07801	-0.03846	8.18e-09	no
6	rs2844775	30179422	A	-0.06057	0.01049	-0.08114	-0.04001	8.201e-09	no
6	rs7843	30152367	G	-0.06138	0.01064	-0.08224	-0.04053	8.329e-09	no
6	rs1264423	30571471	T	-0.05252	0.009112	-0.07038	-0.03466	8.585e-09	no
6	rs13195509	26463660	A	0.07885	0.01368	0.05203	0.1057	8.65e-09	no
6	rs3815084	30113427	A	-0.06092	0.01057	-0.08164	-0.0402	8.659e-09	no
6	rs9267947	32211218	G	0.05237	0.009096	0.03455	0.0702	8.902e-09	no
6	rs9261455	30099996	G	-0.06106	0.01062	-0.08187	-0.04025	9.284e-09	no
6	rs1736951	29785776	T	0.05478	0.00953	0.0361	0.07346	9.453e-09	no
6	rs805303	31616366	A	0.05325	0.009268	0.03509	0.07142	9.592e-09	no
6	rs1541324	30113471	A	-0.06085	0.01059	-0.08161	-0.04008	9.714e-09	no
6	rs1362070	29742299	C	0.05437	0.009471	0.0358	0.07293	9.885e-09	no
6	rs757262	30114955	T	-0.0614	0.0107	-0.08237	-0.04043	9.994e-09	no
6	rs13198716	26582035	T	0.08141	0.01419	0.05359	0.1092	1.01e-08	no
6	rs1573299	30115965	T	-0.06139	0.01071	-0.08238	-0.0404	1.033e-08	no
6	rs3132954	32311459	A	0.05218	0.009103	0.03434	0.07002	1.038e-08	no
6	rs17720293	28214698	T	0.07579	0.01323	0.04986	0.1017	1.053e-08	no
6	rs9261488	30109412	T	-0.06151	0.01074	-0.08256	-0.04046	1.063e-08	no
6	rs9261496	30111014	T	-0.06064	0.0106	-0.08141	-0.03987	1.092e-08	no
6	rs1557611	30118360	T	-0.06151	0.01076	-0.08259	-0.04043	1.12e-08	no
6	rs9261508	30112704	C	-0.06047	0.01058	-0.0812	-0.03974	1.134e-08	no
6	rs3093988	31492453	A	0.06587	0.01153	0.04328	0.08846	1.153e-08	no
6	rs4392759	30118707	A	-0.06127	0.01074	-0.08231	-0.04023	1.203e-08	no
6	rs2844831	29706277	C	-0.05281	0.009255	-0.07095	-0.03467	1.206e-08	no
6	rs1042338	30152789	T	-0.05986	0.01049	-0.08042	-0.0393	1.209e-08	no
6	rs3815086	30113344	T	-0.06033	0.01058	-0.08105	-0.0396	1.219e-08	no
6	rs3117119	32318610	G	-0.06892	0.0121	-0.09263	-0.0452	1.285e-08	no
6	rs9257182	28754817	A	0.06368	0.01119	0.04176	0.08561	1.303e-08	no
6	rs9261519	30117101	C	-0.06021	0.01058	-0.08095	-0.03946	1.333e-08	no
6	rs2523388	29707704	A	-0.05256	0.009262	-0.07072	-0.03441	1.443e-08	no
6	rs1619379	29785235	T	0.05223	0.009206	0.03419	0.07028	1.455e-08	no
6	rs2507976	31351887	A	0.05316	0.009373	0.03479	0.07153	1.478e-08	no
6	rs805301	31618121	C	0.05239	0.00924	0.03428	0.0705	1.49e-08	no
6	rs1265758	32323529	A	-0.05183	0.009147	-0.06975	-0.0339	1.525e-08	no
6	rs1541267	30103571	G	-0.05959	0.01053	-0.08024	-0.03895	1.605e-08	no
6	rs9261532	30120945	G	-0.06009	0.01063	-0.08092	-0.03926	1.64e-08	no
6	rs175597	27810626	C	0.07377	0.01305	0.0482	0.09935	1.643e-08	no
6	rs3132940	32161396	T	-0.07313	0.01295	-0.0985	-0.04775	1.688e-08	no
6	rs2735057	29698031	C	-0.0529	0.009371	-0.07127	-0.03453	1.72e-08	no
6	rs9257802	29343355	T	0.06483	0.01149	0.04232	0.08734	1.736e-08	no
6	rs3129908	32325707	C	-0.05165	0.009151	-0.06958	-0.03371	1.737e-08	no
6	rs17749927	27669976	G	0.07866	0.01395	0.05132	0.106	1.769e-08	no
6	rs757259	30115542	A	-0.06054	0.01073	-0.08157	-0.0395	1.769e-08	no
6	rs2242659	31601513	G	0.05221	0.00926	0.03406	0.07036	1.79e-08	no
6	rs9261513	30115484	G	-0.05937	0.01054	-0.08002	-0.03872	1.822e-08	no
6	rs2394159	29702679	G	-0.05258	0.009332	-0.07088	-0.03429	1.826e-08	no
6	rs200482	27773904	A	0.07336	0.01304	0.0478	0.09892	1.923e-08	no
6	rs2844647	31011013	A	0.05166	0.009186	0.03366	0.06966	1.945e-08	no
6	rs1044506	32172065	T	-0.07271	0.01294	-0.09807	-0.04735	1.997e-08	no
6	rs200490	27796935	T	0.07338	0.01306	0.04778	0.09899	2.02e-08	no
6	rs200995	27813694	C	0.07337	0.01306	0.04777	0.09898	2.024e-08	no
6	rs1611350	29698821	C	0.05569	0.009919	0.03625	0.07513	2.057e-08	no
6	rs3129938	32336495	T	-0.06788	0.0121	-0.09159	-0.04416	2.124e-08	no
6	rs9261518	30116985	A	-0.05953	0.01062	-0.08033	-0.03872	2.148e-08	no
6	rs3135006	32667119	T	-0.05879	0.01049	-0.07934	-0.03823	2.153e-08	no
6	rs6934993	29337500	G	0.05709	0.01019	0.03712	0.07707	2.198e-08	no
6	rs259919	30025503	A	0.05309	0.009479	0.03451	0.07167	2.224e-08	no
6	rs2743922	29699713	T	-0.05226	0.009332	-0.07055	-0.03397	2.239e-08	no
6	rs10484399	27534528	G	0.07854	0.01403	0.05104	0.106	2.254e-08	no
6	rs3815080	30114101	A	-0.05897	0.01054	-0.07964	-0.03831	2.322e-08	no
6	rs9261470	30104808	A	-0.05969	0.01068	-0.08063	-0.03876	2.384e-08	no
6	rs1541268	30103394	G	-0.0596	0.01068	-0.08053	-0.03867	2.504e-08	no
6	rs370155	27782031	G	0.0728	0.01305	0.04723	0.09838	2.515e-08	no
6	rs2269423	32145707	A	-0.05212	0.009344	-0.07043	-0.03381	2.536e-08	no
6	rs2395150	32326045	G	-0.05104	0.009152	-0.06897	-0.0331	2.553e-08	no
6	rs45509595	27840926	C	0.07825	0.01403	0.05074	0.1057	2.554e-08	no
6	rs9261466	30103840	T	-0.05962	0.0107	-0.08059	-0.03865	2.606e-08	no
6	rs1140809	30611676	C	-0.05087	0.009128	-0.06876	-0.03298	2.607e-08	no
6	rs9261505	30112408	G	-0.05979	0.01073	-0.08082	-0.03875	2.645e-08	no
6	rs1265762	32321115	C	-0.05069	0.009102	-0.06853	-0.03285	2.664e-08	no
6	rs9261485	30108751	A	-0.05937	0.01067	-0.08029	-0.03845	2.782e-08	no
6	rs757261	30115063	A	-0.05986	0.01078	-0.08098	-0.03874	2.883e-08	no
6	rs9268103	32245370	A	-0.0665	0.01198	-0.08998	-0.04302	2.961e-08	no
6	rs1362126	29691019	A	-0.05215	0.009402	-0.07058	-0.03372	3.028e-08	no
6	rs200953	27837267	C	0.07232	0.01304	0.04676	0.09788	3.033e-08	no
6	rs1977	26377546	G	0.07341	0.01325	0.04744	0.09939	3.161e-08	no
6	rs13207082	27251379	G	0.07844	0.01417	0.05067	0.1062	3.221e-08	no
6	rs2735059	29695854	A	-0.05135	0.009277	-0.06953	-0.03316	3.237e-08	no
6	rs9261531	30120268	T	-0.05887	0.01064	-0.07972	-0.03802	3.243e-08	no
6	rs9261526	30119275	A	-0.05867	0.0106	-0.07945	-0.03788	3.278e-08	no
6	rs200483	27774824	A	0.07261	0.01313	0.04688	0.09834	3.306e-08	no
6	rs805257	31634193	G	0.05113	0.009256	0.03299	0.06927	3.437e-08	no
6	rs13194781	27815639	G	0.07684	0.01391	0.04957	0.1041	3.464e-08	no
6	rs7749305	27446566	C	0.07379	0.01337	0.04758	0.1	3.547e-08	no
6	rs56401801	27301512	A	0.07807	0.01416	0.05033	0.1058	3.628e-08	yes
6	rs13195040	27413924	G	0.07756	0.01406	0.05	0.1051	3.629e-08	no
6	rs2523404	29695713	T	-0.0511	0.009268	-0.06926	-0.03293	3.665e-08	no
6	rs9268199	32278635	G	-0.06461	0.01173	-0.08761	-0.04161	3.797e-08	no
6	rs41266839	26409890	C	0.07831	0.01422	0.05043	0.1062	3.807e-08	no
6	rs3129923	32333195	A	-0.05007	0.00911	-0.06792	-0.03221	4.035e-08	no
6	rs6904596	27491299	A	0.07375	0.01343	0.04744	0.1001	4.114e-08	no
6	rs17763089	27835218	A	0.07682	0.01399	0.04941	0.1042	4.137e-08	no
6	rs2857595	31568469	A	0.06032	0.01098	0.03879	0.08185	4.144e-08	no
6	rs9393713	26373678	A	0.07282	0.01326	0.04683	0.09881	4.145e-08	no
6	rs746647	31114182	G	0.0529	0.009634	0.03401	0.07178	4.168e-08	no
6	rs9257794	29335661	T	0.05597	0.01022	0.03595	0.07599	4.436e-08	no
6	Affx-28423542	30075864	A	0.05035	0.009208	0.0323	0.0684	4.719e-08	no
6	rs149943	28002388	A	0.06868	0.01259	0.044	0.09335	5.083e-08	no
6	rs3129900	32305979	G	-0.06591	0.01209	-0.08962	-0.04221	5.217e-08	no
6	rs2523405	29695305	G	-0.05055	0.009279	-0.06874	-0.03236	5.294e-08	no
6	rs34706883	27805255	C	0.07575	0.01391	0.04848	0.103	5.391e-08	no
6	Affx-28427568	30313268	A	-0.05596	0.01028	-0.07611	-0.03581	5.456e-08	no
6	rs1265078	31112602	C	0.05233	0.009617	0.03348	0.07118	5.489e-08	no
6	rs6906021	32626311	C	0.04956	0.00911	0.0317	0.06741	5.522e-08	no
6	rs9393714	26373740	T	0.07216	0.01327	0.04615	0.09818	5.637e-08	no
6	rs2523545	31333499	G	-0.05083	0.009361	-0.06918	-0.03248	5.837e-08	no
6	rs805262	31628733	T	0.04937	0.009109	0.03152	0.06723	6.155e-08	no
6	rs201002	27808192	G	0.07084	0.01308	0.04522	0.09647	6.238e-08	no
6	rs3131283	32119898	T	-0.07041	0.013	-0.09588	-0.04494	6.242e-08	no
6	rs1265114	31117188	T	0.05215	0.009637	0.03326	0.07104	6.467e-08	no
6	rs928822	30275246	G	-0.04992	0.009236	-0.06802	-0.03182	6.73e-08	no
6	rs3094112	30761734	C	0.05668	0.0105	0.03611	0.07726	6.884e-08	no
6	rs12176317	26372786	G	0.07156	0.01326	0.04558	0.09755	7.02e-08	no
6	rs1979	26377591	T	0.07154	0.01326	0.04555	0.09753	7.102e-08	no
6	rs1265093	31107187	A	-0.05359	0.009949	-0.07309	-0.03409	7.42e-08	no
6	rs261946	30271334	G	-0.05536	0.01029	-0.07553	-0.0352	7.654e-08	no
6	rs1576	31110391	C	0.052	0.009664	0.03306	0.07094	7.665e-08	no
6	rs2524084	31241639	G	0.04998	0.009302	0.03175	0.06822	8.008e-08	no
6	rs1264323	30855907	A	0.05041	0.009384	0.03201	0.0688	8.083e-08	no
6	rs28570051	31210601	T	0.04902	0.009129	0.03113	0.06691	8.171e-08	no
6	rs1233495	29444121	A	0.05349	0.01001	0.03387	0.07311	9.393e-08	no
6	rs13199772	27834085	G	0.07441	0.01393	0.04711	0.1017	9.528e-08	no
6	rs3095245	31213902	C	0.04876	0.009134	0.03086	0.06667	9.697e-08	no
6	rs1800684	32151994	A	-0.06917	0.01298	-0.09461	-0.04373	1.017e-07	no
6	rs2508015	31010200	A	0.04939	0.009269	0.03123	0.06756	1.023e-07	no
6	rs9263980	31188397	A	0.04839	0.009082	0.03059	0.06619	1.024e-07	no
6	rs1264585	30285650	A	-0.05498	0.01033	-0.07522	-0.03474	1.052e-07	no
6	rs6903652	28322120	G	0.05529	0.01039	0.03493	0.07565	1.053e-07	no
6	rs6912584	28309590	C	0.05557	0.01044	0.0351	0.07604	1.065e-07	no
6	rs56131013	28320677	A	0.05521	0.01038	0.03487	0.07554	1.072e-07	no
6	rs1119211	28309136	C	0.05527	0.0104	0.03489	0.07566	1.105e-07	no
6	rs3130573	31106268	G	0.0506	0.009522	0.03194	0.06927	1.106e-07	no
6	rs2507997	31314781	G	0.05197	0.009781	0.0328	0.07114	1.112e-07	no
6	rs13219354	27185664	C	0.06948	0.01309	0.04383	0.09514	1.144e-07	no
6	rs2442728	31319355	T	0.04876	0.009197	0.03073	0.06679	1.187e-07	no
6	rs3094120	30731556	T	0.05596	0.01056	0.03526	0.07665	1.2e-07	no
6	rs4452638	27229265	A	0.06953	0.01313	0.0438	0.09525	1.219e-07	no
6	rs9263927	31178233	C	0.04805	0.009072	0.03027	0.06583	1.22e-07	no
6	rs6903823	28322296	G	0.05511	0.01042	0.03469	0.07553	1.265e-07	no
6	rs3129975	30732054	C	0.05571	0.01054	0.03506	0.07636	1.28e-07	no
6	rs6921919	28325201	G	0.05531	0.01048	0.03476	0.07585	1.36e-07	no
6	rs11965538	28239915	A	0.06428	0.01219	0.04039	0.08818	1.383e-07	no
6	rs3135365	32389255	C	-0.05678	0.01077	-0.07789	-0.03567	1.396e-07	no
6	rs9393705	26361011	A	0.07002	0.01328	0.04398	0.09605	1.405e-07	no
6	rs206017	32176211	G	-0.04908	0.009314	-0.06733	-0.03082	1.416e-07	no
6	rs202906	28011652	C	0.06613	0.01256	0.04152	0.09074	1.438e-07	no
6	rs2799079	28235176	C	0.06419	0.01219	0.04029	0.08808	1.448e-07	no
6	rs1076829	30627216	C	0.04942	0.009392	0.03101	0.06783	1.47e-07	no
6	rs2844645	31015182	G	-0.04835	0.009194	-0.06637	-0.03033	1.497e-07	no
6	rs2844786	30144420	A	-0.05158	0.009825	-0.07084	-0.03233	1.568e-07	no
6	rs149990	27998258	A	0.0669	0.01275	0.04191	0.09189	1.599e-07	no
6	rs9393708	26362643	C	0.06943	0.01325	0.04346	0.09541	1.658e-07	no
6	rs2844782	30150043	T	-0.05142	0.009817	-0.07066	-0.03218	1.675e-07	no
6	rs9275698	32687973	G	0.04892	0.009341	0.03061	0.06723	1.681e-07	no
6	rs3131038	30734080	A	0.05524	0.01055	0.03457	0.07592	1.684e-07	no
6	rs1800629	31543031	A	0.05949	0.01137	0.03721	0.08178	1.722e-07	no
6	rs9379855	26364930	C	0.06924	0.01325	0.04327	0.0952	1.792e-07	no
6	rs9271489	32589051	A	0.05053	0.009683	0.03155	0.06951	1.86e-07	no
6	rs17336532	28543264	T	0.05532	0.01061	0.03453	0.07611	1.893e-07	no
6	rs9379897	26601526	C	0.06854	0.01316	0.04275	0.09434	1.97e-07	no
6	rs715299	32189841	G	0.04993	0.009589	0.03114	0.06873	1.972e-07	no
6	Affx-28399915	29355113	C	0.04836	0.009291	0.03015	0.06657	2.005e-07	no
6	rs3130617	31627523	C	-0.05291	0.01017	-0.07284	-0.03298	2.018e-07	no
6	rs735765	28170297	A	0.0648	0.01246	0.04038	0.08922	2.042e-07	no
6	rs2072803	26392515	C	0.06846	0.01316	0.04266	0.09425	2.046e-07	no
6	rs9468413	28689672	C	0.06061	0.01167	0.03774	0.08347	2.116e-07	no
6	rs9379858	26367689	C	0.06879	0.01324	0.04283	0.09475	2.127e-07	no
6	rs9358934	26363755	C	0.06886	0.01326	0.04287	0.09485	2.132e-07	no
6	rs2050188	32339897	C	-0.05075	0.009773	-0.0699	-0.03159	2.14e-07	no
6	rs3094121	30730960	T	0.05489	0.01057	0.03417	0.07562	2.152e-07	no
6	rs1233487	29468809	G	0.05199	0.01002	0.03235	0.07162	2.175e-07	no
6	rs4394270	32709964	C	0.04856	0.009366	0.0302	0.06692	2.227e-07	no
6	rs17301128	28308034	G	0.05419	0.01045	0.0337	0.07467	2.244e-07	no
6	rs2844779	30205407	T	-0.05084	0.00981	-0.07007	-0.03161	2.26e-07	no
6	rs2523650	31449022	T	-0.0503	0.00971	-0.06933	-0.03126	2.291e-07	no
6	rs11244	32780724	A	0.05231	0.0101	0.03251	0.0721	2.305e-07	no
6	rs6901575	28250984	A	0.06327	0.01223	0.03931	0.08723	2.346e-07	no
6	rs9379859	26369549	T	0.06871	0.01328	0.04268	0.09474	2.369e-07	no
6	rs68141011	28217797	T	0.06311	0.01221	0.03918	0.08704	2.43e-07	no
6	rs2844780	30204526	T	-0.05049	0.009774	-0.06965	-0.03134	2.46e-07	no
6	rs1265095	31106643	A	0.04716	0.009133	0.02927	0.06506	2.484e-07	no
6	rs3134943	32147761	T	-0.06611	0.0128	-0.09121	-0.04102	2.502e-07	no
6	rs6922111	28325308	T	0.05406	0.01047	0.03353	0.07459	2.517e-07	no
6	rs3129888	32411726	G	-0.05827	0.01131	-0.08044	-0.0361	2.661e-07	no
6	rs3134603	32126002	A	-0.06727	0.01306	-0.09286	-0.04167	2.662e-07	no
6	rs3115667	31643399	T	-0.05204	0.0101	-0.07184	-0.03224	2.664e-07	no
6	rs1679709	28228342	A	0.0628	0.01219	0.0389	0.0867	2.683e-07	no
6	rs1475865	31657413	T	-0.05222	0.01014	-0.0721	-0.03234	2.704e-07	no
6	rs72841509	26368279	A	0.06815	0.01324	0.0422	0.0941	2.726e-07	no
6	rs2799077	28234597	T	0.06298	0.01224	0.03899	0.08696	2.738e-07	no
6	rs4634439	26598004	G	0.06761	0.01316	0.04181	0.09341	2.879e-07	no
6	rs9379851	26354780	C	0.06827	0.0133	0.0422	0.09435	2.953e-07	no
6	rs885915	30202715	T	-0.05035	0.009817	-0.06959	-0.03111	3e-07	no
6	rs1778508	28229881	C	0.06251	0.0122	0.03861	0.08642	3.053e-07	no
6	rs1049623	30864829	C	0.04812	0.009404	0.02969	0.06656	3.185e-07	no
6	rs261945	30272417	C	-0.0476	0.009304	-0.06583	-0.02936	3.214e-07	no
6	rs3134604	32122386	C	-0.06742	0.0132	-0.0933	-0.04155	3.37e-07	no
6	rs2516491	31485101	C	0.05152	0.01009	0.03174	0.0713	3.415e-07	no
6	rs3134745	31242762	T	0.04896	0.009592	0.03016	0.06776	3.419e-07	no
6	rs1046080	31595882	C	-0.05166	0.01013	-0.07152	-0.0318	3.51e-07	no
6	rs2517653	30121185	A	-0.05314	0.01042	-0.07357	-0.03271	3.521e-07	no
6	rs1419183	28242794	C	0.06215	0.01219	0.03825	0.08605	3.549e-07	no
6	rs3016014	31351153	G	-0.05085	0.009991	-0.07043	-0.03127	3.69e-07	no
6	rs2857597	31585000	T	-0.05145	0.01013	-0.0713	-0.0316	3.869e-07	no
6	rs9275601	32682664	T	0.04676	0.009209	0.02871	0.06481	3.93e-07	no
6	rs2272593	31601344	T	-0.05135	0.01012	-0.07118	-0.03151	4.007e-07	no
6	rs16891264	26072445	C	0.07051	0.01391	0.04325	0.09778	4.12e-07	no
6	rs9380069	28203300	G	0.06326	0.01249	0.03878	0.08774	4.201e-07	no
6	rs853678	28297313	A	0.06175	0.01221	0.03782	0.08568	4.375e-07	no
6	rs9357086	29778029	C	-0.05478	0.01084	-0.07602	-0.03353	4.474e-07	no
6	rs13200797	26122957	A	0.06917	0.0137	0.04233	0.09602	4.529e-07	no
6	rs10456362	28221816	A	0.06187	0.01226	0.03785	0.08589	4.586e-07	no
6	rs3819720	32804570	A	0.04727	0.009366	0.02892	0.06563	4.605e-07	no
6	rs853676	28299687	T	0.06139	0.01218	0.03752	0.08526	4.768e-07	no
6	rs3130283	32138545	A	-0.06485	0.01287	-0.09008	-0.03963	4.795e-07	no
6	rs3799499	28354250	T	0.05099	0.01012	0.03116	0.07083	4.796e-07	no
6	rs16894106	28400339	A	0.05107	0.01015	0.03117	0.07096	5.013e-07	no
6	rs3131043	30758466	G	0.04647	0.009248	0.02834	0.06459	5.173e-07	no
6	rs13204572	26189356	C	0.07387	0.01472	0.04502	0.1027	5.344e-07	yes
6	rs16901848	28546952	A	0.0518	0.01034	0.03153	0.07207	5.603e-07	no
6	rs9271709	32593392	A	0.04862	0.009705	0.02959	0.06764	5.608e-07	no
6	rs13214027	26573631	G	0.06419	0.01282	0.03906	0.08931	5.66e-07	no
6	rs3799383	26510748	T	0.06537	0.01306	0.03978	0.09095	5.681e-07	no
6	rs3130279	32112626	A	-0.06414	0.01282	-0.08928	-0.039	5.849e-07	no
6	rs3130955	31054511	A	0.04669	0.009352	0.02836	0.06502	6.101e-07	no
6	rs9267948	32212233	G	-0.04584	0.009186	-0.06384	-0.02783	6.2e-07	no
6	rs13196606	28370078	A	0.05039	0.01011	0.03058	0.0702	6.348e-07	no
6	rs1264372	30769726	T	0.05044	0.01013	0.03059	0.0703	6.567e-07	no
6	rs3095239	31126790	A	-0.04558	0.009169	-0.06355	-0.02761	6.809e-07	no
6	rs9267911	32205110	C	0.04539	0.00913	0.0275	0.06329	6.817e-07	no
6	rs13207673	25901133	T	0.06965	0.01402	0.04218	0.09712	6.881e-07	no
6	rs853679	28296863	A	0.06059	0.0122	0.03667	0.0845	7.03e-07	no
6	rs9467632	25889706	G	0.0691	0.01393	0.0418	0.09641	7.227e-07	no
6	rs3130342	32080146	A	-0.06363	0.01283	-0.08878	-0.03849	7.242e-07	no
6	rs3130287	32050544	C	-0.06405	0.01294	-0.08942	-0.03868	7.689e-07	no
6	rs3757188	28107357	C	0.0614	0.01244	0.03701	0.08579	8.24e-07	no
6	rs13215054	28502794	A	0.05031	0.01021	0.0303	0.07032	8.545e-07	no
6	rs1109771	32187605	A	-0.04532	0.009207	-0.06337	-0.02728	8.74e-07	no
6	rs9468317	28198456	C	0.05595	0.01139	0.03363	0.07828	9.224e-07	no
6	rs2180346	168944598	C	0.07164	0.01459	0.04306	0.1002	9.245e-07	no
6	rs3134954	32071893	C	-0.0629	0.01281	-0.088	-0.0378	9.289e-07	no
6	rs9393735	26582327	G	0.06339	0.01291	0.03809	0.0887	9.332e-07	no
6	rs9274569	32635092	A	0.04507	0.009181	0.02707	0.06306	9.404e-07	no
6	rs3135392	32409242	A	0.04507	0.009189	0.02706	0.06308	9.609e-07	no
6	rs757260	30115204	T	-0.07037	0.01438	-0.09855	-0.04219	1.009e-06	no
6	rs17693963	27710165	C	0.06691	0.01367	0.04011	0.09371	1.017e-06	no
6	rs6940698	25821580	T	0.07054	0.01442	0.04228	0.09879	1.02e-06	no
6	rs2523589	31327334	T	-0.04441	0.009082	-0.06221	-0.02661	1.031e-06	no
6	rs439812	29616607	C	-0.0538	0.01101	-0.07538	-0.03221	1.061e-06	no
6	rs200956	27839746	C	0.05719	0.01173	0.03419	0.08018	1.119e-06	no
6	rs3869070	30023868	C	-0.04479	0.009198	-0.06281	-0.02676	1.147e-06	no
6	rs4713211	29336054	G	0.04573	0.009392	0.02732	0.06413	1.15e-06	no
6	rs12180820	28316478	T	0.04825	0.009912	0.02882	0.06767	1.156e-06	no
6	rs9271894	32595874	T	0.04742	0.009744	0.02832	0.06651	1.166e-06	no
6	rs7748167	25904652	C	0.06654	0.0137	0.0397	0.09338	1.209e-06	no
6	rs4959027	32383050	A	-0.05226	0.01076	-0.07334	-0.03117	1.216e-06	no
6	rs3094187	31126944	C	-0.0445	0.009169	-0.06247	-0.02653	1.246e-06	no
6	rs10484435	26031811	G	0.06762	0.01395	0.04028	0.09497	1.282e-06	no
6	rs13220395	26055368	A	0.06754	0.01395	0.04019	0.09489	1.325e-06	no
6	rs2240068	30076630	T	-0.04462	0.009228	-0.06271	-0.02653	1.361e-06	no
6	rs4713140	28097193	A	0.06022	0.01247	0.03577	0.08467	1.417e-06	no
6	rs3131018	31143582	A	-0.04522	0.009367	-0.06358	-0.02686	1.418e-06	no
6	rs2894249	32325835	C	-0.05082	0.01053	-0.07146	-0.03017	1.436e-06	no
6	rs3734523	25925987	A	0.06681	0.01388	0.03961	0.09402	1.511e-06	no
6	rs2395165	32388144	C	-0.05158	0.01072	-0.07258	-0.03058	1.517e-06	no
6	rs3135377	32385399	A	-0.0514	0.01069	-0.07235	-0.03044	1.562e-06	no
6	rs2239802	32411846	C	-0.05261	0.01094	-0.07406	-0.03116	1.566e-06	no
6	rs3930883	29337075	G	0.04513	0.009393	0.02672	0.06353	1.588e-06	no
6	rs34525648	25914853	A	0.0666	0.01387	0.03942	0.09378	1.599e-06	no
6	rs9468287	28079741	A	0.06016	0.01253	0.0356	0.08471	1.609e-06	no
6	rs3132959	32298942	G	-0.05042	0.0105	-0.071	-0.02983	1.615e-06	no
6	rs2523864	31018546	T	0.0441	0.009185	0.02609	0.0621	1.618e-06	no
6	rs13212534	25983010	A	0.07203	0.01502	0.0426	0.1015	1.646e-06	no
6	rs2248373	31446546	T	-0.04545	0.009496	-0.06407	-0.02684	1.736e-06	no
6	rs2252711	29626321	C	-0.05275	0.01103	-0.07436	-0.03114	1.761e-06	no
6	rs2857766	29634003	C	-0.0528	0.01105	-0.07446	-0.03114	1.813e-06	no
6	rs1736904	28219270	A	0.05285	0.01107	0.03115	0.07456	1.855e-06	no
6	rs9380064	28143118	G	0.05939	0.01245	0.03499	0.08379	1.874e-06	no
6	rs13198474	25874423	A	0.07252	0.01522	0.04269	0.1023	1.929e-06	no
6	rs3129941	32337686	A	-0.05015	0.01052	-0.07077	-0.02952	1.93e-06	no
6	rs2395182	32413317	G	-0.05216	0.01095	-0.07363	-0.0307	1.944e-06	no
6	rs3132958	32297901	A	-0.05017	0.01053	-0.07081	-0.02952	1.954e-06	no
6	rs2734573	31494738	C	-0.04328	0.009089	-0.0611	-0.02547	1.958e-06	no
6	rs3117138	32306970	C	-0.05011	0.01053	-0.07074	-0.02948	1.972e-06	no
6	rs967005	28210688	T	0.05421	0.01139	0.03188	0.07654	1.997e-06	no
6	rs2523898	30993533	A	-0.04309	0.00906	-0.06085	-0.02533	2.014e-06	no
6	rs885948	31140532	A	-0.04363	0.009177	-0.06162	-0.02564	2.037e-06	no
6	rs1480383	32740856	C	0.04761	0.01001	0.02798	0.06724	2.038e-06	no
6	rs1557608	30118582	G	-0.04835	0.01018	-0.0683	-0.02839	2.099e-06	no
6	rs486416	31856070	G	0.04457	0.00939	0.02616	0.06297	2.118e-06	no
6	rs2256266	29632318	T	-0.05242	0.01106	-0.0741	-0.03074	2.2e-06	no
6	rs9468344	28309569	G	0.04705	0.00993	0.02759	0.06651	2.205e-06	no
6	rs241424	32804934	A	0.04304	0.00909	0.02522	0.06085	2.242e-06	no
6	rs4713139	28092685	T	0.05888	0.01244	0.0345	0.08327	2.265e-06	no
6	rs3129932	32336127	G	-0.04985	0.01054	-0.0705	-0.02919	2.288e-06	no
6	rs9393909	28207200	T	0.05388	0.01141	0.03151	0.07624	2.387e-06	no
6	rs3129904	32310396	A	-0.05001	0.01059	-0.07077	-0.02925	2.4e-06	no
6	rs35471702	29671770	A	-0.05223	0.01108	-0.07395	-0.03051	2.492e-06	no
6	rs2857600	31582287	T	-0.06061	0.01287	-0.08583	-0.03538	2.545e-06	no
6	rs3132943	32308465	A	-0.05007	0.01064	-0.07092	-0.02922	2.578e-06	no
6	rs3117113	32325292	A	-0.04966	0.01055	-0.07034	-0.02897	2.584e-06	no
6	rs2857458	30104783	G	-0.0479	0.01018	-0.06785	-0.02795	2.591e-06	no
6	rs1110464	30296071	C	-0.04327	0.009198	-0.06129	-0.02524	2.608e-06	no
6	rs910049	32315727	T	-0.04933	0.0105	-0.0699	-0.02876	2.655e-06	no
6	rs3130071	31594628	T	-0.06055	0.01289	-0.08582	-0.03528	2.706e-06	no
6	rs2894181	31174527	G	-0.04261	0.009075	-0.0604	-0.02483	2.712e-06	no
6	rs2523865	31018448	C	0.0431	0.009181	0.0251	0.06109	2.736e-06	no
6	rs9461222	25905111	A	0.06512	0.01389	0.0379	0.09235	2.814e-06	no
6	rs9467711	26332605	C	0.06405	0.01367	0.03725	0.09085	2.873e-06	no
6	rs3117111	32338400	C	-0.04929	0.01053	-0.06992	-0.02866	2.886e-06	no
6	rs933208	31506648	G	-0.04854	0.01037	-0.06886	-0.02822	2.898e-06	no
6	rs2524156	31260397	A	0.04318	0.00923	0.02509	0.06127	2.947e-06	no
6	rs2523504	31510858	T	-0.04846	0.01036	-0.06876	-0.02816	2.951e-06	no
6	rs3129931	32335516	C	-0.04892	0.01048	-0.06947	-0.02837	3.135e-06	no
6	rs9295768	28209102	A	0.05315	0.0114	0.0308	0.0755	3.22e-06	no
6	rs2239528	31510105	A	-0.04818	0.01035	-0.06846	-0.0279	3.289e-06	no
6	rs379157	29356587	G	0.04254	0.009138	0.02463	0.06045	3.3e-06	no
6	rs13215804	28415572	G	0.04355	0.009362	0.0252	0.0619	3.352e-06	no
6	rs3130055	31497399	C	-0.04822	0.01036	-0.06853	-0.0279	3.352e-06	no
6	rs13190937	28411244	A	0.04357	0.009371	0.02521	0.06194	3.386e-06	no
6	rs9267576	31812038	T	-0.06002	0.01293	-0.08537	-0.03468	3.524e-06	no
6	rs7772827	28301143	C	0.04617	0.00995	0.02667	0.06567	3.55e-06	no
6	rs6904320	32312082	A	-0.04854	0.01046	-0.06904	-0.02803	3.581e-06	no
6	rs3129907	32323745	G	-0.04911	0.01061	-0.0699	-0.02832	3.728e-06	no
6	rs2853935	31253878	C	0.04254	0.009194	0.02453	0.06056	3.773e-06	no
6	rs16891334	26124303	C	0.06279	0.01357	0.03619	0.08938	3.777e-06	no
6	rs659445	31864304	G	0.04341	0.009385	0.02501	0.0618	3.813e-06	no
6	rs3131932	30940328	A	0.04219	0.009124	0.0243	0.06007	3.845e-06	no
6	rs6930435	29301222	A	0.04798	0.01038	0.02763	0.06832	3.881e-06	no
6	Affx-28471757	32313659	A	0.09732	0.02107	0.05603	0.1386	3.93e-06	no
6	rs1150726	28243042	A	0.04384	0.00952	0.02518	0.0625	4.209e-06	no
6	rs3130050	31618761	G	-0.05856	0.01276	-0.08357	-0.03355	4.524e-06	no
6	rs2074472	30156496	A	-0.04538	0.009893	-0.06477	-0.02599	4.586e-06	no
6	rs9271771	32594274	T	-0.05369	0.01171	-0.07664	-0.03075	4.587e-06	no
6	rs1014258	29310681	T	0.04743	0.01038	0.02707	0.06778	5.03e-06	no
6	rs2524163	31259579	C	0.04199	0.009196	0.02396	0.06001	5.073e-06	no
6	rs2075582	31497706	C	-0.04744	0.01039	-0.06781	-0.02707	5.083e-06	no
6	rs16891235	26017542	C	0.06224	0.01364	0.03551	0.08898	5.125e-06	no
6	rs2524089	31266522	G	0.04199	0.009202	0.02395	0.06002	5.138e-06	no
6	rs2243868	31261276	A	0.04203	0.009214	0.02397	0.06009	5.19e-06	no
6	rs1419881	31130593	A	0.04159	0.00912	0.02371	0.05946	5.211e-06	no
6	rs1362104	30101656	A	0.04209	0.00925	0.02397	0.06022	5.441e-06	no
6	rs3130527	31198987	T	-0.04538	0.009983	-0.06494	-0.02581	5.576e-06	no
6	rs3129768	32595083	G	-0.05311	0.01169	-0.07602	-0.0302	5.62e-06	no
6	rs9266258	31325912	C	-0.05406	0.01191	-0.07739	-0.03072	5.714e-06	no
6	rs2239526	31509432	G	-0.04697	0.01036	-0.06727	-0.02667	5.853e-06	no
6	rs9266380	31334477	A	-0.06482	0.01431	-0.09286	-0.03677	6.013e-06	no
6	Affx-28452186	31321882	A	-0.05491	0.01212	-0.07867	-0.03115	6.02e-06	no
6	rs2853933	31254088	T	0.04162	0.009195	0.0236	0.05964	6.112e-06	no
6	rs535586	31860337	T	0.04246	0.009381	0.02407	0.06084	6.126e-06	no
6	rs2075580	31503975	G	-0.04688	0.01037	-0.0672	-0.02657	6.212e-06	no
6	rs10484433	26030492	A	0.06165	0.01363	0.03493	0.08837	6.213e-06	no
6	rs1130838	31237124	T	0.043	0.009516	0.02435	0.06165	6.336e-06	no
6	rs3021304	32575658	C	0.04058	0.008989	0.02297	0.0582	6.446e-06	no
6	rs9268633	32406473	A	-0.05083	0.01127	-0.07291	-0.02875	6.524e-06	no
6	rs9391630	29722515	G	-0.05013	0.01112	-0.07191	-0.02834	6.618e-06	no
6	rs9271683	32592950	C	-0.05264	0.01169	-0.07556	-0.02973	6.818e-06	no
6	rs556339	25870745	T	0.04611	0.01024	0.02603	0.06618	6.88e-06	no
6	rs7745603	27090404	T	0.04797	0.01066	0.02708	0.06886	6.889e-06	no
6	rs2523651	31448154	A	-0.04214	0.009364	-0.06049	-0.02379	6.907e-06	no
6	rs2074483	30076755	A	0.04169	0.009264	0.02353	0.05985	6.908e-06	no
6	rs6912002	32765268	C	0.04303	0.009563	0.02428	0.06177	6.95e-06	no
6	rs2517600	30074163	A	0.04751	0.01057	0.02679	0.06823	7.092e-06	no
6	rs1233400	29537975	A	-0.05837	0.013	-0.08385	-0.0329	7.207e-06	no
6	rs1383261	32765451	T	0.04305	0.009591	0.02425	0.06185	7.312e-06	no
6	rs13196552	25974204	G	0.06123	0.01365	0.03449	0.08798	7.343e-06	no
6	rs2857609	31577825	A	-0.05583	0.01245	-0.08023	-0.03143	7.453e-06	no
6	rs6903015	26322526	G	0.06123	0.01366	0.03445	0.08801	7.525e-06	no
6	rs2524074	31244021	G	0.04286	0.009565	0.02411	0.0616	7.568e-06	no
6	rs2524066	31269154	T	0.0412	0.009195	0.02318	0.05922	7.57e-06	no
6	rs200991	27815494	A	0.05327	0.01192	0.0299	0.07663	8.025e-06	no
6	rs9262549	30997692	G	0.043	0.009637	0.02412	0.06189	8.242e-06	no
6	rs1536215	28867915	G	-0.06665	0.01494	-0.09595	-0.03736	8.331e-06	no
6	rs3132944	32307446	T	-0.04756	0.01067	-0.06846	-0.02666	8.366e-06	no
6	rs605203	31847012	C	0.04203	0.009431	0.02354	0.06051	8.477e-06	no
6	rs9295740	27689502	A	0.05004	0.01124	0.028	0.07207	8.72e-06	no
6	rs9266772	31352113	C	-0.04926	0.01108	-0.07098	-0.02753	8.986e-06	no
6	rs12524063	32297310	A	-0.06864	0.01545	-0.09892	-0.03837	8.999e-06	no
6	rs3857546	26157762	T	0.05604	0.01262	0.03131	0.08077	9.115e-06	no
6	rs9295897	30446055	A	-0.04247	0.009575	-0.06123	-0.0237	9.365e-06	no
6	rs3132564	31047620	A	0.04031	0.009097	0.02248	0.05815	9.51e-06	no
6	rs2240070	30071110	T	-0.04287	0.009677	-0.06184	-0.0239	9.574e-06	no
6	rs2844665	31006855	T	-0.04164	0.0094	-0.06006	-0.02321	9.613e-06	no
6	rs3763349	32808232	A	-0.03989	0.009012	-0.05755	-0.02223	9.733e-06	no
6	rs2904776	31449081	G	-0.04143	0.009374	-0.05981	-0.02306	1.004e-05	no
6	rs2844669	31006092	T	-0.0416	0.009422	-0.06006	-0.02313	1.027e-05	no
6	rs16891315	26111756	C	0.05948	0.01348	0.03307	0.0859	1.033e-05	no
6	rs7746199	27261324	T	0.04988	0.01132	0.02769	0.07207	1.07e-05	no
6	rs7382714	32767496	C	0.042	0.009543	0.02329	0.0607	1.095e-05	no
6	rs2844680	30946496	T	-0.04064	0.009237	-0.05874	-0.02254	1.101e-05	no
6	rs3095298	31082932	T	0.04425	0.01006	0.02453	0.06397	1.111e-05	no
6	rs3887152	31176335	T	-0.04088	0.009304	-0.05911	-0.02264	1.132e-05	no
6	rs629444	25885814	T	0.05903	0.01345	0.03267	0.0854	1.161e-05	no
6	Affx-28442175	31105413	G	0.04031	0.009192	0.0223	0.05833	1.175e-05	no
6	rs911186	27150599	G	0.04664	0.01065	0.02578	0.06751	1.202e-05	no
6	rs3130685	31206206	T	0.04005	0.009144	0.02213	0.05797	1.208e-05	no
6	rs7749823	26158079	C	0.05537	0.01264	0.03059	0.08015	1.211e-05	no
6	rs9265549	31298240	A	0.04093	0.009347	0.02261	0.05925	1.214e-05	no
6	rs9263823	31147094	T	-0.06608	0.01509	-0.09567	-0.0365	1.215e-05	no
6	rs1892251	25769349	T	0.05973	0.01366	0.03296	0.08649	1.241e-05	no
6	rs1997660	28269663	G	0.04212	0.009635	0.02323	0.061	1.256e-05	no
6	rs2517550	31008368	C	-0.041	0.009388	-0.0594	-0.0226	1.276e-05	no
6	rs2894186	31206868	C	0.04018	0.009203	0.02214	0.05822	1.288e-05	no
6	rs3763338	28894311	A	-0.07321	0.01677	-0.1061	-0.04034	1.292e-05	no
6	rs1182814	25859554	C	0.04488	0.0103	0.02469	0.06506	1.337e-05	no
6	rs3906263	31031904	A	-0.04761	0.01094	-0.06906	-0.02617	1.371e-05	no
6	rs36103239	28586282	A	0.04405	0.01012	0.02421	0.06389	1.374e-05	no
6	rs1778484	28240798	G	0.04131	0.009496	0.0227	0.05992	1.383e-05	no
6	rs201004	27804934	C	0.0491	0.01129	0.02698	0.07123	1.384e-05	no
6	rs7383606	32766593	T	0.0417	0.009592	0.0229	0.0605	1.4e-05	no
6	rs9261301	30041559	G	-0.03997	0.009198	-0.05799	-0.02194	1.415e-05	no
6	rs3094220	31082987	G	0.04379	0.01008	0.02402	0.06355	1.432e-05	no
6	rs1165162	25863605	T	0.04467	0.01029	0.02451	0.06484	1.436e-05	no
6	rs10484439	26309908	A	0.0629	0.01449	0.03449	0.09131	1.447e-05	no
6	rs1165165	25862466	T	0.04589	0.01058	0.02515	0.06663	1.471e-05	no
6	rs7764934	30434566	G	-0.04112	0.00949	-0.05972	-0.02252	1.495e-05	no
6	rs241425	32804909	A	-0.03928	0.009073	-0.05706	-0.02149	1.521e-05	no
6	rs7382649	32776087	T	0.04135	0.009555	0.02262	0.06008	1.532e-05	no
6	rs3129877	32408597	A	0.04208	0.009736	0.023	0.06116	1.57e-05	no
6	rs6899857	32770482	C	0.04124	0.009542	0.02253	0.05994	1.572e-05	no
6	rs3132550	31086048	A	0.04359	0.01009	0.02381	0.06336	1.581e-05	no
6	rs887464	31145920	T	0.03917	0.009074	0.02138	0.05695	1.61e-05	no
6	rs9276734	32766854	A	0.04117	0.009543	0.02247	0.05988	1.625e-05	no
6	Affx-28456540	31412961	T	-0.03905	0.009059	-0.0568	-0.02129	1.651e-05	no
6	rs1165158	25864898	A	0.04442	0.01031	0.02422	0.06462	1.656e-05	no
6	rs1077394	31610384	C	-0.04163	0.009662	-0.06057	-0.0227	1.663e-05	no
6	rs2032502	28901565	T	-0.0724	0.0168	-0.1053	-0.03946	1.671e-05	no
6	rs12208867	30026236	A	-0.07793	0.0181	-0.1134	-0.04244	1.699e-05	no
6	rs9467704	26319486	T	0.05912	0.01375	0.03218	0.08607	1.73e-05	no
6	rs2596551	31332239	C	-0.04867	0.01132	-0.07085	-0.02649	1.731e-05	no
6	rs9267444	31483458	A	0.03963	0.009232	0.02154	0.05773	1.788e-05	no
6	rs2736426	31745284	C	-0.03924	0.009144	-0.05716	-0.02132	1.803e-05	no
6	rs7381376	32767673	G	0.04095	0.00955	0.02224	0.05967	1.826e-05	no
6	rs2071540	32812916	T	-0.03883	0.009054	-0.05657	-0.02108	1.826e-05	no
6	rs9295782	28890219	A	-0.0718	0.01675	-0.1046	-0.03897	1.842e-05	no
6	Affx-52368556	31084935	A	0.04327	0.01011	0.02345	0.06309	1.903e-05	no
6	rs3132571	30905313	G	0.03997	0.009351	0.02164	0.0583	1.942e-05	no
6	rs853693	28282648	A	0.04125	0.009651	0.02233	0.06016	1.949e-05	no
6	rs2893910	27283254	T	0.04883	0.01143	0.02643	0.07124	1.967e-05	no
6	rs1165159	25864625	G	0.04399	0.0103	0.0238	0.06418	1.986e-05	no
6	rs2233981	31079578	A	-0.06441	0.01509	-0.09398	-0.03484	1.993e-05	no
6	rs9263875	31170914	G	-0.03949	0.009255	-0.05763	-0.02135	2.008e-05	no
6	rs3130531	31206616	A	-0.03946	0.009256	-0.0576	-0.02132	2.04e-05	no
6	rs9468333	28271198	T	0.04102	0.009626	0.02216	0.05989	2.057e-05	no
6	rs3129858	32400520	A	0.04161	0.009767	0.02247	0.06075	2.069e-05	no
6	rs2517527	31021547	A	-0.0401	0.009417	-0.05856	-0.02165	2.084e-05	no
6	rs2242665	31839309	C	0.03861	0.009074	0.02083	0.0564	2.117e-05	no
6	rs523383	25869848	G	0.05476	0.01287	0.02953	0.07999	2.131e-05	no
6	rs116462901	31488532	C	-0.1376	0.03238	-0.2011	-0.07415	2.17e-05	no
6	rs3129847	32396506	G	0.04133	0.009735	0.02225	0.06041	2.214e-05	no
6	rs12529400	32333650	C	-0.0657	0.01549	-0.09606	-0.03535	2.242e-05	no
6	rs3094216	31084048	G	0.04275	0.01009	0.02298	0.06252	2.285e-05	no
6	rs16897515	27278020	A	0.0484	0.01143	0.026	0.0708	2.319e-05	no
6	rs2395181	32407404	C	0.04098	0.009683	0.022	0.05996	2.348e-05	no
6	Affx-28459705	31555130	A	-0.03904	0.009238	-0.05715	-0.02093	2.415e-05	no
6	rs2517538	31013541	C	-0.03986	0.009435	-0.05835	-0.02136	2.431e-05	no
6	rs644827	31838441	T	0.03828	0.009066	0.02051	0.05605	2.448e-05	no
6	rs3135339	32399261	G	0.04118	0.009767	0.02204	0.06032	2.519e-05	no
6	rs853683	28295039	G	0.0406	0.009642	0.0217	0.0595	2.585e-05	no
6	rs1264420	30575603	A	-0.04098	0.009738	-0.06006	-0.02189	2.615e-05	no
6	rs760293	31611777	T	-0.05001	0.01189	-0.07331	-0.0267	2.636e-05	no
6	rs1165161	25864362	T	0.04343	0.01034	0.02317	0.06368	2.691e-05	no
6	rs9276726	32763888	C	0.04036	0.009609	0.02153	0.0592	2.696e-05	no
6	rs660594	31837250	G	0.03811	0.009076	0.02032	0.05589	2.72e-05	no
6	rs3129846	32396475	G	0.04065	0.00969	0.02166	0.05965	2.759e-05	no
6	rs2242656	31614102	C	-0.04779	0.0114	-0.07014	-0.02544	2.807e-05	no
6	rs2517544	31009508	G	0.04064	0.009697	0.02164	0.05965	2.812e-05	no
6	rs1150711	28208535	C	0.04029	0.009615	0.02145	0.05914	2.816e-05	no
6	rs577272	31837963	G	0.038	0.009068	0.02022	0.05577	2.827e-05	no
6	rs3135342	32396615	T	0.04082	0.009751	0.02171	0.05993	2.875e-05	no
6	rs9263708	31095270	C	0.04253	0.01016	0.02261	0.06244	2.891e-05	no
6	rs5000563	32404135	G	0.04069	0.009731	0.02162	0.05977	2.933e-05	no
6	rs4947256	28921940	A	-0.06947	0.01664	-0.1021	-0.03687	3.007e-05	no
6	rs660550	31837277	C	0.03789	0.009074	0.02011	0.05568	3.008e-05	no
6	rs9295967	31184020	G	-0.04798	0.01149	-0.0705	-0.02545	3.024e-05	no
6	rs2239701	32805049	C	0.03779	0.00906	0.02003	0.05555	3.07e-05	no
6	rs241437	32797684	G	0.03822	0.009171	0.02024	0.05619	3.123e-05	no
6	rs4351302	31176921	A	-0.04809	0.01154	-0.07072	-0.02547	3.138e-05	no
6	rs2073717	31122126	G	-0.03856	0.009264	-0.05672	-0.0204	3.192e-05	no
6	rs2517537	31014010	C	-0.03933	0.009455	-0.05786	-0.0208	3.223e-05	no
6	rs3129859	32400939	C	0.03979	0.009566	0.02104	0.05854	3.228e-05	no
6	rs7774197	32046275	C	-0.0804	0.01933	-0.1183	-0.0425	3.244e-05	no
6	rs501220	25873025	A	0.05352	0.01288	0.02827	0.07877	3.302e-05	no
6	rs3129872	32407153	T	0.04036	0.009728	0.02129	0.05942	3.384e-05	no
6	rs644774	31838490	C	0.03764	0.009071	0.01986	0.05542	3.386e-05	no
6	rs3132680	30073195	A	-0.04013	0.009677	-0.0591	-0.02117	3.407e-05	no
6	rs13201129	30601067	C	-0.05055	0.01219	-0.07445	-0.02665	3.428e-05	no
6	rs983561	32403655	G	0.04033	0.009727	0.02126	0.05939	3.428e-05	no
6	rs3752430	32832667	T	-0.03741	0.009025	-0.0551	-0.01972	3.437e-05	no
6	rs4713240	29710726	G	-0.04479	0.01081	-0.06598	-0.02359	3.489e-05	no
6	rs3129853	32398648	A	0.04027	0.009741	0.02118	0.05936	3.613e-05	no
6	rs9262639	31026009	T	-0.04455	0.01079	-0.0657	-0.0234	3.693e-05	no
6	rs548987	25869371	C	0.0532	0.01289	0.02794	0.07847	3.722e-05	no
6	rs9262582	31014305	A	-0.06316	0.01531	-0.09317	-0.03315	3.754e-05	no
6	rs4516988	31176602	G	-0.04738	0.01149	-0.0699	-0.02487	3.76e-05	no
6	rs2517552	31007590	C	-0.03904	0.009478	-0.05762	-0.02047	3.85e-05	no
6	rs1049281	31236567	T	0.03903	0.009481	0.02045	0.05761	3.888e-05	no
6	rs3131785	30901895	C	-0.03818	0.009277	-0.05636	-0.01999	3.917e-05	no
6	rs3025643	29569955	A	-0.04031	0.00981	-0.05954	-0.02108	4.02e-05	no
6	rs80018618	37337516	A	0.1611	0.03923	0.08427	0.238	4.038e-05	no
6	rs2071788	28912307	T	-0.07009	0.01707	-0.1036	-0.03662	4.097e-05	no
6	rs1165168	25859508	C	0.05346	0.01307	0.02784	0.07907	4.355e-05	no
6	rs6456703	25826119	T	0.04223	0.01034	0.02196	0.0625	4.48e-05	no
6	rs7759474	29731635	T	-0.04422	0.01083	-0.06544	-0.02299	4.5e-05	no
6	rs3129878	32408735	C	0.03935	0.009641	0.02045	0.05825	4.53e-05	no
6	rs144826968	31105857	A	-0.05792	0.0142	-0.08575	-0.03008	4.61e-05	no
6	rs1265086	31109882	G	-0.03698	0.009077	-0.05477	-0.01919	4.67e-05	no
6	rs3130564	31101674	T	0.04185	0.01028	0.0217	0.06201	4.737e-05	no
6	rs3131784	30903948	C	-0.03774	0.009278	-0.05593	-0.01956	4.799e-05	no
6	rs9276189	32699325	A	-0.05381	0.01323	-0.07975	-0.02787	4.831e-05	no
6	rs9264643	31238492	C	0.03854	0.009487	0.01994	0.05713	4.926e-05	no
6	rs1324087	25841408	A	0.05302	0.01306	0.02743	0.07861	4.941e-05	no
6	rs2239524	31125569	T	-0.0376	0.009268	-0.05577	-0.01944	5.025e-05	no
6	rs1324088	25841122	A	0.05292	0.01305	0.02735	0.07849	5.047e-05	no
6	rs3129881	32409484	T	0.03952	0.009743	0.02042	0.05862	5.048e-05	no
6	rs17200698	31483700	T	-0.08746	0.02158	-0.1298	-0.04516	5.138e-05	no
6	rs743401	31125158	C	-0.03745	0.00927	-0.05562	-0.01928	5.406e-05	no
6	rs3129876	32408012	A	0.03918	0.009701	0.02017	0.05819	5.434e-05	no
6	rs6909620	30448668	C	-0.04513	0.01118	-0.06704	-0.02321	5.497e-05	no
6	rs2247056	31265490	T	0.04022	0.009978	0.02066	0.05977	5.636e-05	no
6	rs3764808	31024673	C	-0.04333	0.01077	-0.06445	-0.02222	5.823e-05	no
6	rs9258275	29730504	G	-0.0387	0.009628	-0.05757	-0.01982	5.915e-05	no
6	rs9262638	31025989	T	-0.04328	0.01077	-0.0644	-0.02217	5.924e-05	no
6	rs3095341	30726748	T	-0.03813	0.009504	-0.05676	-0.01951	6.071e-05	no
6	rs1012411	30332555	G	0.03773	0.009409	0.01929	0.05618	6.133e-05	no
6	rs2524082	31241761	A	-0.0368	0.009176	-0.05478	-0.01881	6.139e-05	no
6	rs9262616	31022195	T	-0.04318	0.01077	-0.06429	-0.02207	6.176e-05	no
6	rs2239527	31509779	G	0.03744	0.009342	0.01913	0.05575	6.201e-05	no
6	rs4947236	29723674	C	-0.0385	0.009612	-0.05734	-0.01966	6.25e-05	no
6	rs2394423	31032042	A	-0.04316	0.01077	-0.06428	-0.02204	6.256e-05	no
6	rs913455	25420344	C	0.06411	0.01604	0.03268	0.09555	6.473e-05	no
6	rs3095324	31087133	T	0.03675	0.0092	0.01872	0.05478	6.554e-05	no
6	rs2894113	29661456	A	-0.03714	0.009301	-0.05537	-0.01891	6.592e-05	no
6	rs389883	31947460	G	0.03841	0.00962	0.01955	0.05726	6.616e-05	no
6	rs2523554	31331829	C	0.03702	0.009278	0.01884	0.05521	6.676e-05	no
6	rs9262636	31025848	G	-0.04294	0.01077	-0.06406	-0.02183	6.794e-05	no
6	rs3129871	32406342	A	-0.03757	0.009443	-0.05608	-0.01906	7.014e-05	no
6	rs2205829	27480227	G	-0.03705	0.009314	-0.05531	-0.0188	7.024e-05	no
6	rs3130989	31086377	G	0.03658	0.009196	0.01856	0.0546	7.031e-05	no
6	rs41265357	71238178	G	-0.1858	0.04672	-0.2774	-0.09424	7.059e-05	no
6	rs241439	32797537	G	0.03642	0.009165	0.01846	0.05439	7.137e-05	no
6	rs3130059	31509284	C	0.03689	0.00929	0.01869	0.0551	7.225e-05	no
6	rs213230	28330264	G	0.03953	0.009959	0.02001	0.05905	7.299e-05	no
6	rs2246954	31265262	A	0.03617	0.009113	0.01831	0.05403	7.302e-05	no
6	rs9380100	28923980	T	-0.06599	0.01664	-0.0986	-0.03339	7.368e-05	no
6	rs7740197	26663478	G	0.04309	0.01087	0.02178	0.0644	7.46e-05	no
6	rs385492	29649547	T	-0.03686	0.009304	-0.05509	-0.01862	7.541e-05	no
6	rs2517549	31008598	A	0.03715	0.009394	0.01874	0.05557	7.742e-05	no
6	rs2071594	31512720	C	0.03686	0.009325	0.01858	0.05513	7.824e-05	no
6	rs2071591	31515799	A	0.03676	0.009301	0.01853	0.05499	7.833e-05	no
6	rs1041981	31540784	A	0.03669	0.009292	0.01848	0.0549	7.937e-05	no
6	rs3131638	31475127	A	-0.04277	0.01083	-0.064	-0.02154	7.939e-05	no
6	rs10484560	32298137	A	-0.06137	0.01555	-0.09184	-0.0309	7.996e-05	no
6	rs3130456	31126252	C	-0.03656	0.009264	-0.05472	-0.0184	8.012e-05	no
6	rs3130922	31461089	A	-0.03785	0.009594	-0.05665	-0.01904	8.067e-05	no
6	rs3130552	31082127	A	0.03657	0.009274	0.0184	0.05475	8.118e-05	no
6	rs56244403	24017867	T	-0.0375	0.009511	-0.05614	-0.01886	8.129e-05	no
6	rs3130977	31081989	C	0.03658	0.009282	0.01839	0.05478	8.188e-05	no
6	rs3132442	31839494	C	0.03578	0.009082	0.01798	0.05358	8.228e-05	no
6	rs909253	31540313	G	0.0366	0.009291	0.01839	0.05481	8.259e-05	no
6	rs6904071	27047256	A	0.04555	0.01156	0.02288	0.06821	8.286e-05	no
6	rs17422797	32265528	T	-0.06714	0.01705	-0.1005	-0.03373	8.29e-05	no
6	rs2844575	31334945	C	-0.03592	0.009124	-0.0538	-0.01804	8.337e-05	no
6	rs3763365	32807453	G	0.0355	0.009024	0.01781	0.05319	8.458e-05	no
6	rs880638	28706912	A	0.03617	0.0092	0.01813	0.0542	8.546e-05	no
6	rs11796	31501212	T	0.03646	0.009287	0.01826	0.05466	8.734e-05	no
6	rs3131888	29663889	C	0.0365	0.009297	0.01828	0.05472	8.741e-05	no
6	rs3093974	31506210	A	0.03654	0.009309	0.01829	0.05478	8.767e-05	no
6	rs2240064	31114573	G	-0.03586	0.009154	-0.0538	-0.01792	9.041e-05	no
6	rs4713191	28943869	C	-0.0659	0.01683	-0.09889	-0.03292	9.105e-05	no
6	rs1034323	30368635	T	-0.03692	0.009433	-0.05541	-0.01843	9.171e-05	no
6	rs3095325	31086997	T	0.03603	0.009205	0.01799	0.05407	9.171e-05	no
6	rs2857605	31524851	C	-0.04372	0.01117	-0.06561	-0.02182	9.186e-05	no
6	rs3130453	31124849	T	0.03588	0.009173	0.0179	0.05386	9.266e-05	no
6	rs13194053	27143883	C	0.04514	0.01154	0.02252	0.06776	9.277e-05	no
6	rs3131012	31115441	T	-0.03578	0.009156	-0.05373	-0.01783	9.411e-05	no
6	rs885950	31140152	C	0.03591	0.009197	0.01789	0.05394	9.525e-05	no
6	rs2071965	28403225	T	0.03787	0.009702	0.01885	0.05688	9.611e-05	no
6	rs414745	28526655	C	0.03744	0.009593	0.01863	0.05624	9.616e-05	no
6	rs3129883	32410137	T	-0.04043	0.01036	-0.06074	-0.02012	9.657e-05	no
6	rs3129886	32410576	T	-0.04043	0.01037	-0.06076	-0.02011	9.731e-05	no
9	rs11139344	84239037	C	0.0423	0.01021	0.02228	0.06232	3.488e-05	no
9	rs72695580	6632950	G	0.1697	0.04227	0.08685	0.2525	6.018e-05	no
9	rs116919233	119991655	T	-0.1229	0.03132	-0.1843	-0.06153	8.768e-05	no
10	rs1072523	28819406	A	0.03578	0.009107	0.01793	0.05362	8.633e-05	no
11	rs3759012	118901262	T	0.03613	0.00922	0.01806	0.0542	8.991e-05	no
12	rs116950913	132889076	A	-0.1011	0.02481	-0.1497	-0.05247	4.663e-05	no
12	rs11609865	105952417	C	-0.07263	0.01806	-0.108	-0.03724	5.827e-05	no
13	rs75782087	38822878	T	-0.09567	0.02325	-0.1412	-0.05009	3.936e-05	no
13	rs73241676	82454247	G	0.0548	0.01356	0.02823	0.08137	5.361e-05	no
13	rs111259346	39377730	G	-0.09199	0.02361	-0.1383	-0.04572	9.865e-05	no
15	rs72740509	56533519	T	-0.05532	0.01385	-0.08248	-0.02817	6.589e-05	no
15	rs72738636	56473321	G	-0.05516	0.01385	-0.0823	-0.02801	6.907e-05	no
17	rs9747501	2739061	A	0.04307	0.01042	0.02265	0.06349	3.617e-05	no
17	rs4790097	2734137	G	0.04544	0.01137	0.02317	0.06772	6.455e-05	no
17	rs12948236	65633567	C	0.03666	0.009211	0.01861	0.05471	6.971e-05	no
18	rs6507201	35016217	A	0.03795	0.009475	0.01938	0.05652	6.255e-05	no
18	rs319445	55360524	A	0.05453	0.0139	0.02728	0.08177	8.86e-05	no
19	rs34335847	14705499	A	-0.06083	0.01485	-0.08993	-0.03172	4.246e-05	no
19	rs117704812	14700078	C	-0.05639	0.01401	-0.08384	-0.02893	5.756e-05	no
19	rs622989	7574308	C	0.1271	0.0319	0.06463	0.1897	6.788e-05	no
20	rs45465702	33320571	C	-0.05024	0.01178	-0.07334	-0.02714	2.044e-05	no
20	rs78492969	49248213	T	-0.1009	0.02387	-0.1477	-0.05414	2.386e-05	no
20	rs2295886	33713975	A	-0.03959	0.009799	-0.0588	-0.02039	5.389e-05	no
20	rs8116198	33114201	G	-0.05155	0.0131	-0.07722	-0.02587	8.408e-05	no
20	rs6060218	33678636	T	-0.03888	0.009906	-0.0583	-0.01947	8.761e-05	no
21	rs62222450	40471448	T	0.07313	0.01822	0.03741	0.1088	6.067e-05	no
22	rs117884976	28107887	T	-0.1124	0.02868	-0.1686	-0.05618	9.002e-05	no

## Sheet: tableS2_full_results
Columns annotations:
IV	Instrumental variables (IVs) set used for the MR test; IV_full: IVs including the MHC SNPs, IV_no.mhc: IVs excluding the MHC SNPs
Phenotype.Code	Unique phenotype identifier. Format differs depending on the source of the phenotype.
description	Free text description of the phenotype.
nsnp	SNP number used as IVs
steiger_filter	SNP number filtered out by Steiger filter approach
method	Mendelian Randomization(MR) method used
egger_int_Pval	Intercept test results from the MR-Egger analysis
b	causal estimate beta values; the estimated change in the outcome trait per 10 units increase in anti-VZV IgG levels
se	standard error of the causal estimate
pval	P-value of the MR test
FDR	The Benjamini-Hochberg’s False Discovery Rate
beta_CI	95% confident interval of the beta value
OR	causal estimate presented in odds ratio; the estimated odds ratio of outcome trait per 10 units increase in anti-VZV IgG levels, Odds ratio is provided for case/control phenotype
OR_CI	95% confident interval of the Odds ratio
Cochran's Q_pval	P-value of the Cochran's test, used to identify heterogeneity between IVs
Sex	Sex of subjects involved for the analysis
variable_type	variable type
source	Source of the phenotype
n_non_missing	Number of samples within the analysis subset defined for this phenotype
n_missing	Number of samples within the analysis subset not defined for this phenotype.
n_controls	For case/control phenotypes, number of control samples within the analysis subset.
n_cases	For case/control phenotypes, number of case samples within the analysis subset.
notes	Additional annotations for the phenotype
tag	tag for the phenotype in this study, details see Additional file1, TextS1
UK.Biobank.Data.Showcase.Link	UK Biobank Showcase link for this phenotype
AWS.File	AWS download link for the GWAS results for this phenotype
IV	Phenotype.Code	description	nsnp	steiger_filter	method	egger_int_Pval	b	se	pval	FDR	OR	OR_CI	beta_CI	Cochran's Q_pval	Sex	variable_type	source	n_non_missing	n_missing	n_controls	n_cases	notes	tag	UK.Biobank.Data.Showcase.Link	wget.command	AWS.File
IV_full	M13_ARTHROSIS	#Arthrosis	49	0	Weighted median	NA	0.00089791	0.00312184	0.773636	0.99572	1.001	0.995,1.007	NA	NA	both_sexes	categorical	finngen	361194	0	336217	24977	NA	1.3	http://biobank.ctsu.ox.ac.uk/crystal/field.cgi?id=M13	wget https://broad-ukb-sumstats-us-east-1.s3.amazonaws.com/round2/additive-tsvs/M13_ARTHROSIS.gwas.imputed_v3.both_sexes.tsv.bgz -O M13_ARTHROSIS.gwas.imputed_v3.both_sexes.tsv.bgz	https://broad-ukb-sumstats-us-east-1.s3.amazonaws.com/round2/additive-tsvs/M13_ARTHROSIS.gwas.imputed_v3.both_sexes.tsv.bgz
IV_full	M13_ARTHROSIS	#Arthrosis	49	0	MR-Egger	0.556796	0.00368091	0.00495404	0.461172	0.889198	1.004	0.994,1.013	NA	0.503834	both_sexes	categorical	finngen	361194	0	336217	24977	NA	1.3	http://biobank.ctsu.ox.ac.uk/crystal/field.cgi?id=M13	wget https://broad-ukb-sumstats-us-east-1.s3.amazonaws.com/round2/additive-tsvs/M13_ARTHROSIS.gwas.imputed_v3.both_sexes.tsv.bgz -O M13_ARTHROSIS.gwas.imputed_v3.both_sexes.tsv.bgz	https://broad-ukb-sumstats-us-east-1.s3.amazonaws.com/round2/additive-tsvs/M13_ARTHROSIS.gwas.imputed_v3.both_sexes.tsv.bgz
IV_full	M13_ARTHROSIS	#Arthrosis	49	0	MR-RAPS	NA	0.00108693	0.00224997	0.629035	0.884782	1.001	0.997,1.006	NA	NA	both_sexes	categorical	finngen	361194	0	336217	24977	NA	1.3	http://biobank.ctsu.ox.ac.uk/crystal/field.cgi?id=M13	wget https://broad-ukb-sumstats-us-east-1.s3.amazonaws.com/round2/additive-tsvs/M13_ARTHROSIS.gwas.imputed_v3.both_sexes.tsv.bgz -O M13_ARTHROSIS.gwas.imputed_v3.both_sexes.tsv.bgz	https://broad-ukb-sumstats-us-east-1.s3.amazonaws.com/round2/additive-tsvs/M13_ARTHROSIS.gwas.imputed_v3.both_sexes.tsv.bgz
IV_full	M13_ARTHROSIS	#Arthrosis	49	0	IVW_delta	NA	0.000948372	0.0021754	0.662871	0.948937	1.001	0.997,1.005	NA	0.761557	both_sexes	categorical	finngen	361194	0	336217	24977	NA	1.3	http://biobank.ctsu.ox.ac.uk/crystal/field.cgi?id=M13	wget https://broad-ukb-sumstats-us-east-1.s3.amazonaws.com/round2/additive-tsvs/M13_ARTHROSIS.gwas.imputed_v3.both_sexes.tsv.bgz -O M13_ARTHROSIS.gwas.imputed_v3.both_sexes.tsv.bgz	https://broad-ukb-sumstats-us-east-1.s3.amazonaws.com/round2/additive-tsvs/M13_ARTHROSIS.gwas.imputed_v3.both_sexes.tsv.bgz
IV_full	M13_ARTHROSIS	#Arthrosis	49	0	MR-PRESSO	NA	0.00103306	0.00209608	0.624364	0.89959	1.001	0.997,1.005	NA	NA	both_sexes	categorical	finngen	361194	0	336217	24977	NA	1.3	http://biobank.ctsu.ox.ac.uk/crystal/field.cgi?id=M13	wget https://broad-ukb-sumstats-us-east-1.s3.amazonaws.com/round2/additive-tsvs/M13_ARTHROSIS.gwas.imputed_v3.both_sexes.tsv.bgz -O M13_ARTHROSIS.gwas.imputed_v3.both_sexes.tsv.bgz	https://broad-ukb-sumstats-us-east-1.s3.amazonaws.com/round2/additive-tsvs/M13_ARTHROSIS.gwas.imputed_v3.both_sexes.tsv.bgz
IV_no.mhc	M13_ARTHROSIS	#Arthrosis	44	0	Weighted median	NA	-0.00392327	0.00344928	0.255364	0.994582	0.996	0.989,1.003	NA	NA	both_sexes	categorical	finngen	361194	0	336217	24977	NA	1.3	http://biobank.ctsu.ox.ac.uk/crystal/field.cgi?id=M13	wget https://broad-ukb-sumstats-us-east-1.s3.amazonaws.com/round2/additive-tsvs/M13_ARTHROSIS.gwas.imputed_v3.both_sexes.tsv.bgz -O M13_ARTHROSIS.gwas.imputed_v3.both_sexes.tsv.bgz	https://broad-ukb-sumstats-us-east-1.s3.amazonaws.com/round2/additive-tsvs/M13_ARTHROSIS.gwas.imputed_v3.both_sexes.tsv.bgz
IV_no.mhc	M13_ARTHROSIS	#Arthrosis	44	0	MR-Egger	0.835646	-0.000186165	0.00555263	0.973413	0.996521	1	0.989,1.011	NA	0.591492	both_sexes	categorical	finngen	361194	0	336217	24977	NA	1.3	http://biobank.ctsu.ox.ac.uk/crystal/field.cgi?id=M13	wget https://broad-ukb-sumstats-us-east-1.s3.amazonaws.com/round2/additive-tsvs/M13_ARTHROSIS.gwas.imputed_v3.both_sexes.tsv.bgz -O M13_ARTHROSIS.gwas.imputed_v3.both_sexes.tsv.bgz	https://broad-ukb-sumstats-us-east-1.s3.amazonaws.com/round2/additive-tsvs/M13_ARTHROSIS.gwas.imputed_v3.both_sexes.tsv.bgz
IV_no.mhc	M13_ARTHROSIS	#Arthrosis	44	0	MR-RAPS	NA	-0.00130123	0.0025568	0.610803	0.957417	0.999	0.994,1.004	NA	NA	both_sexes	categorical	finngen	361194	0	336217	24977	NA	1.3	http://biobank.ctsu.ox.ac.uk/crystal/field.cgi?id=M13	wget https://broad-ukb-sumstats-us-east-1.s3.amazonaws.com/round2/additive-tsvs/M13_ARTHROSIS.gwas.imputed_v3.both_sexes.tsv.bgz -O M13_ARTHROSIS.gwas.imputed_v3.both_sexes.tsv.bgz	https://broad-ukb-sumstats-us-east-1.s3.amazonaws.com/round2/additive-tsvs/M13_ARTHROSIS.gwas.imputed_v3.both_sexes.tsv.bgz
IV_no.mhc	M13_ARTHROSIS	#Arthrosis	44	0	IVW_delta	NA	-0.00137071	0.00245071	0.575948	0.983374	0.999	0.994,1.003	NA	0.845471	both_sexes	categorical	finngen	361194	0	336217	24977	NA	1.3	http://biobank.ctsu.ox.ac.uk/crystal/field.cgi?id=M13	wget https://broad-ukb-sumstats-us-east-1.s3.amazonaws.com/round2/additive-tsvs/M13_ARTHROSIS.gwas.imputed_v3.both_sexes.tsv.bgz -O M13_ARTHROSIS.gwas.imputed_v3.both_sexes.tsv.bgz	https://broad-ukb-sumstats-us-east-1.s3.amazonaws.com/round2/additive-tsvs/M13_ARTHROSIS.gwas.imputed_v3.both_sexes.tsv.bgz
IV_no.mhc	M13_ARTHROSIS	#Arthrosis	44	0	MR-PRESSO	NA	-0.00123207	0.00228889	0.593157	0.949072	0.999	0.994,1.003	NA	NA	both_sexes	categorical	finngen	361194	0	336217	24977	NA	1.3	http://biobank.ctsu.ox.ac.uk/crystal/field.cgi?id=M13	wget https://broad-ukb-sumstats-us-east-1.s3.amazonaws.com/round2/additive-tsvs/M13_ARTHROSIS.gwas.imputed_v3.both_sexes.tsv.bgz -O M13_ARTHROSIS.gwas.imputed_v3.both_sexes.tsv.bgz	https://broad-ukb-sumstats-us-east-1.s3.amazonaws.com/round2/additive-tsvs/M13_ARTHROSIS.gwas.imputed_v3.both_sexes.tsv.bgz
IV_mhc	M13_ARTHROSIS	#Arthrosis	5	0	Weighted median	NA	0.0120707	0.00549836	0.0281398	0.183919	1.012	1.001,1.023	NA	NA	both_sexes	categorical	finngen	361194	0	336217	24977	NA	1.3	http://biobank.ctsu.ox.ac.uk/crystal/field.cgi?id=M13	wget https://broad-ukb-sumstats-us-east-1.s3.amazonaws.com/round2/additive-tsvs/M13_ARTHROSIS.gwas.imputed_v3.both_sexes.tsv.bgz -O M13_ARTHROSIS.gwas.imputed_v3.both_sexes.tsv.bgz	https://broad-ukb-sumstats-us-east-1.s3.amazonaws.com/round2/additive-tsvs/M13_ARTHROSIS.gwas.imputed_v3.both_sexes.tsv.bgz
IV_mhc	M13_ARTHROSIS	#Arthrosis	5	0	MR-Egger	0.767557	0.00480775	0.015371	0.77493	0.984656	1.005	0.975,1.036	NA	0.405131	both_sexes	categorical	finngen	361194	0	336217	24977	NA	1.3	http://biobank.ctsu.ox.ac.uk/crystal/field.cgi?id=M13	wget https://broad-ukb-sumstats-us-east-1.s3.amazonaws.com/round2/additive-tsvs/M13_ARTHROSIS.gwas.imputed_v3.both_sexes.tsv.bgz -O M13_ARTHROSIS.gwas.imputed_v3.both_sexes.tsv.bgz	https://broad-ukb-sumstats-us-east-1.s3.amazonaws.com/round2/additive-tsvs/M13_ARTHROSIS.gwas.imputed_v3.both_sexes.tsv.bgz
IV_mhc	M13_ARTHROSIS	#Arthrosis	5	0	MR-RAPS	NA	0.0096927	0.00483814	0.0451351	0.199468	1.01	1,1.019	NA	NA	both_sexes	categorical	finngen	361194	0	336217	24977	NA	1.3	http://biobank.ctsu.ox.ac.uk/crystal/field.cgi?id=M13	wget https://broad-ukb-sumstats-us-east-1.s3.amazonaws.com/round2/additive-tsvs/M13_ARTHROSIS.gwas.imputed_v3.both_sexes.tsv.bgz -O M13_ARTHROSIS.gwas.imputed_v3.both_sexes.tsv.bgz	https://broad-ukb-sumstats-us-east-1.s3.amazonaws.com/round2/additive-tsvs/M13_ARTHROSIS.gwas.imputed_v3.both_sexes.tsv.bgz
IV_mhc	M13_ARTHROSIS	#Arthrosis	5	0	IVW_delta	NA	0.00956557	0.00472407	0.0428818	0.314161	1.01	1,1.019	NA	0.580049	both_sexes	categorical	finngen	361194	0	336217	24977	NA	1.3	http://biobank.ctsu.ox.ac.uk/crystal/field.cgi?id=M13	wget https://broad-ukb-sumstats-us-east-1.s3.amazonaws.com/round2/additive-tsvs/M13_ARTHROSIS.gwas.imputed_v3.both_sexes.tsv.bgz -O M13_ARTHROSIS.gwas.imputed_v3.both_sexes.tsv.bgz	https://broad-ukb-sumstats-us-east-1.s3.amazonaws.com/round2/additive-tsvs/M13_ARTHROSIS.gwas.imputed_v3.both_sexes.tsv.bgz
IV_mhc	M13_ARTHROSIS	#Arthrosis	5	0	MR-PRESSO	NA	0.00954816	0.0040317	0.0769657	0.416871	1.01	1.002,1.018	NA	NA	both_sexes	categorical	finngen	361194	0	336217	24977	NA	1.3	http://biobank.ctsu.ox.ac.uk/crystal/field.cgi?id=M13	wget https://broad-ukb-sumstats-us-east-1.s3.amazonaws.com/round2/additive-tsvs/M13_ARTHROSIS.gwas.imputed_v3.both_sexes.tsv.bgz -O M13_ARTHROSIS.gwas.imputed_v3.both_sexes.tsv.bgz	https://broad-ukb-sumstats-us-east-1.s3.amazonaws.com/round2/additive-tsvs/M13_ARTHROSIS.gwas.imputed_v3.both_sexes.tsv.bgz
IV_full	M13_DEFORMDORSO	#Deforming dorsopathies	49	0	Weighted median	NA	-0.000172474	0.000603268	0.774955	0.99572	1	0.999,1.001	NA	NA	both_sexes	categorical	finngen	361194	0	360285	909	NA	1.3	http://biobank.ctsu.ox.ac.uk/crystal/field.cgi?id=M13	wget https://broad-ukb-sumstats-us-east-1.s3.amazonaws.com/round2/additive-tsvs/M13_DEFORMDORSO.gwas.imputed_v3.both_sexes.tsv.bgz -O M13_DEFORMDORSO.gwas.imputed_v3.both_sexes.tsv.bgz	https://broad-ukb-sumstats-us-east-1.s3.amazonaws.com/round2/additive-tsvs/M13_DEFORMDORSO.gwas.imputed_v3.both_sexes.tsv.bgz
IV_full	M13_DEFORMDORSO	#Deforming dorsopathies	49	0	MR-Egger	0.835918	-0.000465343	0.000988924	0.640135	0.908965	1	0.998,1.001	NA	0.943197	both_sexes	categorical	finngen	361194	0	360285	909	NA	1.3	http://biobank.ctsu.ox.ac.uk/crystal/field.cgi?id=M13	wget https://broad-ukb-sumstats-us-east-1.s3.amazonaws.com/round2/additive-tsvs/M13_DEFORMDORSO.gwas.imputed_v3.both_sexes.tsv.bgz -O M13_DEFORMDORSO.gwas.imputed_v3.both_sexes.tsv.bgz	https://broad-ukb-sumstats-us-east-1.s3.amazonaws.com/round2/additive-tsvs/M13_DEFORMDORSO.gwas.imputed_v3.both_sexes.tsv.bgz
IV_full	M13_DEFORMDORSO	#Deforming dorsopathies	49	0	MR-RAPS	NA	-0.000674937	0.000453328	0.136527	0.582813	0.999	0.998,1	NA	NA	both_sexes	categorical	finngen	361194	0	360285	909	NA	1.3	http://biobank.ctsu.ox.ac.uk/crystal/field.cgi?id=M13	wget https://broad-ukb-sumstats-us-east-1.s3.amazonaws.com/round2/additive-tsvs/M13_DEFORMDORSO.gwas.imputed_v3.both_sexes.tsv.bgz -O M13_DEFORMDORSO.gwas.imputed_v3.both_sexes.tsv.bgz	https://broad-ukb-sumstats-us-east-1.s3.amazonaws.com/round2/additive-tsvs/M13_DEFORMDORSO.gwas.imputed_v3.both_sexes.tsv.bgz
IV_full	M13_DEFORMDORSO	#Deforming dorsopathies	49	0	IVW_delta	NA	-0.000623767	0.000432194	0.148948	0.837233	0.999	0.999,1	NA	0.980134	both_sexes	categorical	finngen	361194	0	360285	909	NA	1.3	http://biobank.ctsu.ox.ac.uk/crystal/field.cgi?id=M13	wget https://broad-ukb-sumstats-us-east-1.s3.amazonaws.com/round2/additive-tsvs/M13_DEFORMDORSO.gwas.imputed_v3.both_sexes.tsv.bgz -O M13_DEFORMDORSO.gwas.imputed_v3.both_sexes.tsv.bgz	https://broad-ukb-sumstats-us-east-1.s3.amazonaws.com/round2/additive-tsvs/M13_DEFORMDORSO.gwas.imputed_v3.both_sexes.tsv.bgz
IV_full	M13_DEFORMDORSO	#Deforming dorsopathies	49	0	MR-PRESSO	NA	-0.000651347	0.000350986	0.0696323	0.653104	0.999	0.999,1	NA	NA	both_sexes	categorical	finngen	361194	0	360285	909	NA	1.3	http://biobank.ctsu.ox.ac.uk/crystal/field.cgi?id=M13	wget https://broad-ukb-sumstats-us-east-1.s3.amazonaws.com/round2/additive-tsvs/M13_DEFORMDORSO.gwas.imputed_v3.both_sexes.tsv.bgz -O M13_DEFORMDORSO.gwas.imputed_v3.both_sexes.tsv.bgz	https://broad-ukb-sumstats-us-east-1.s3.amazonaws.com/round2/additive-tsvs/M13_DEFORMDORSO.gwas.imputed_v3.both_sexes.tsv.bgz
IV_no.mhc	M13_DEFORMDORSO	#Deforming dorsopathies	44	0	Weighted median	NA	-0.0006155	0.000665232	0.354841	0.994582	0.999	0.998,1.001	NA	NA	both_sexes	categorical	finngen	361194	0	360285	909	NA	1.3	http://biobank.ctsu.ox.ac.uk/crystal/field.cgi?id=M13	wget https://broad-ukb-sumstats-us-east-1.s3.amazonaws.com/round2/additive-tsvs/M13_DEFORMDORSO.gwas.imputed_v3.both_sexes.tsv.bgz -O M13_DEFORMDORSO.gwas.imputed_v3.both_sexes.tsv.bgz	https://broad-ukb-sumstats-us-east-1.s3.amazonaws.com/round2/additive-tsvs/M13_DEFORMDORSO.gwas.imputed_v3.both_sexes.tsv.bgz
IV_no.mhc	M13_DEFORMDORSO	#Deforming dorsopathies	44	0	MR-Egger	0.777769	-0.000250514	0.00110842	0.822289	0.985401	1	0.998,1.002	NA	0.956761	both_sexes	categorical	finngen	361194	0	360285	909	NA	1.3	http://biobank.ctsu.ox.ac.uk/crystal/field.cgi?id=M13	wget https://broad-ukb-sumstats-us-east-1.s3.amazonaws.com/round2/additive-tsvs/M13_DEFORMDORSO.gwas.imputed_v3.both_sexes.tsv.bgz -O M13_DEFORMDORSO.gwas.imputed_v3.both_sexes.tsv.bgz	https://broad-ukb-sumstats-us-east-1.s3.amazonaws.com/round2/additive-tsvs/M13_DEFORMDORSO.gwas.imputed_v3.both_sexes.tsv.bgz
IV_no.mhc	M13_DEFORMDORSO	#Deforming dorsopathies	44	0	MR-RAPS	NA	-0.000555463	0.000515272	0.281034	0.842064	0.999	0.998,1	NA	NA	both_sexes	categorical	finngen	361194	0	360285	909	NA	1.3	http://biobank.ctsu.ox.ac.uk/crystal/field.cgi?id=M13	wget https://broad-ukb-sumstats-us-east-1.s3.amazonaws.com/round2/additive-tsvs/M13_DEFORMDORSO.gwas.imputed_v3.both_sexes.tsv.bgz -O M13_DEFORMDORSO.gwas.imputed_v3.both_sexes.tsv.bgz	https://broad-ukb-sumstats-us-east-1.s3.amazonaws.com/round2/additive-tsvs/M13_DEFORMDORSO.gwas.imputed_v3.both_sexes.tsv.bgz
IV_no.mhc	M13_DEFORMDORSO	#Deforming dorsopathies	44	0	IVW_delta	NA	-0.000524745	0.000486764	0.281021	0.983374	0.999	0.999,1	NA	0.983992	both_sexes	categorical	finngen	361194	0	360285	909	NA	1.3	http://biobank.ctsu.ox.ac.uk/crystal/field.cgi?id=M13	wget https://broad-ukb-sumstats-us-east-1.s3.amazonaws.com/round2/additive-tsvs/M13_DEFORMDORSO.gwas.imputed_v3.both_sexes.tsv.bgz -O M13_DEFORMDORSO.gwas.imputed_v3.both_sexes.tsv.bgz	https://broad-ukb-sumstats-us-east-1.s3.amazonaws.com/round2/additive-tsvs/M13_DEFORMDORSO.gwas.imputed_v3.both_sexes.tsv.bgz
IV_no.mhc	M13_DEFORMDORSO	#Deforming dorsopathies	44	0	MR-PRESSO	NA	-0.000534598	0.000383819	0.170828	0.765087	0.999	0.999,1	NA	NA	both_sexes	categorical	finngen	361194	0	360285	909	NA	1.3	http://biobank.ctsu.ox.ac.uk/crystal/field.cgi?id=M13	wget https://broad-ukb-sumstats-us-east-1.s3.amazonaws.com/round2/additive-tsvs/M13_DEFORMDORSO.gwas.imputed_v3.both_sexes.tsv.bgz -O M13_DEFORMDORSO.gwas.imputed_v3.both_sexes.tsv.bgz	https://broad-ukb-sumstats-us-east-1.s3.amazonaws.com/round2/additive-tsvs/M13_DEFORMDORSO.gwas.imputed_v3.both_sexes.tsv.bgz
IV_mhc	M13_DEFORMDORSO	#Deforming dorsopathies	5	0	Weighted median	NA	-2.13673e-05	0.00110294	0.984543	0.992536	1	0.998,1.002	NA	NA	both_sexes	categorical	finngen	361194	0	360285	909	NA	1.3	http://biobank.ctsu.ox.ac.uk/crystal/field.cgi?id=M13	wget https://broad-ukb-sumstats-us-east-1.s3.amazonaws.com/round2/additive-tsvs/M13_DEFORMDORSO.gwas.imputed_v3.both_sexes.tsv.bgz -O M13_DEFORMDORSO.gwas.imputed_v3.both_sexes.tsv.bgz	https://broad-ukb-sumstats-us-east-1.s3.amazonaws.com/round2/additive-tsvs/M13_DEFORMDORSO.gwas.imputed_v3.both_sexes.tsv.bgz
IV_mhc	M13_DEFORMDORSO	#Deforming dorsopathies	5	0	MR-Egger	0.848985	-0.000331591	0.00383713	0.93658	0.994319	1	0.992,1.007	NA	0.195824	both_sexes	categorical	finngen	361194	0	360285	909	NA	1.3	http://biobank.ctsu.ox.ac.uk/crystal/field.cgi?id=M13	wget https://broad-ukb-sumstats-us-east-1.s3.amazonaws.com/round2/additive-tsvs/M13_DEFORMDORSO.gwas.imputed_v3.both_sexes.tsv.bgz -O M13_DEFORMDORSO.gwas.imputed_v3.both_sexes.tsv.bgz	https://broad-ukb-sumstats-us-east-1.s3.amazonaws.com/round2/additive-tsvs/M13_DEFORMDORSO.gwas.imputed_v3.both_sexes.tsv.bgz
IV_mhc	M13_DEFORMDORSO	#Deforming dorsopathies	5	0	MR-RAPS	NA	-0.00111645	0.000954618	0.242192	0.540842	0.999	0.997,1.001	NA	NA	both_sexes	categorical	finngen	361194	0	360285	909	NA	1.3	http://biobank.ctsu.ox.ac.uk/crystal/field.cgi?id=M13	wget https://broad-ukb-sumstats-us-east-1.s3.amazonaws.com/round2/additive-tsvs/M13_DEFORMDORSO.gwas.imputed_v3.both_sexes.tsv.bgz -O M13_DEFORMDORSO.gwas.imputed_v3.both_sexes.tsv.bgz	https://broad-ukb-sumstats-us-east-1.s3.amazonaws.com/round2/additive-tsvs/M13_DEFORMDORSO.gwas.imputed_v3.both_sexes.tsv.bgz
IV_mhc	M13_DEFORMDORSO	#Deforming dorsopathies	5	0	IVW_delta	NA	-0.000992605	0.00097394	0.308125	0.727269	0.999	0.997,1.001	NA	0.367032	both_sexes	categorical	finngen	361194	0	360285	909	NA	1.3	http://biobank.ctsu.ox.ac.uk/crystal/field.cgi?id=M13	wget https://broad-ukb-sumstats-us-east-1.s3.amazonaws.com/round2/additive-tsvs/M13_DEFORMDORSO.gwas.imputed_v3.both_sexes.tsv.bgz -O M13_DEFORMDORSO.gwas.imputed_v3.both_sexes.tsv.bgz	https://broad-ukb-sumstats-us-east-1.s3.amazonaws.com/round2/additive-tsvs/M13_DEFORMDORSO.gwas.imputed_v3.both_sexes.tsv.bgz
IV_mhc	M13_DEFORMDORSO	#Deforming dorsopathies	5	0	MR-PRESSO	NA	-0.00109023	0.00101056	0.341373	0.708765	0.999	0.997,1.001	NA	NA	both_sexes	categorical	finngen	361194	0	360285	909	NA	1.3	http://biobank.ctsu.ox.ac.uk/crystal/field.cgi?id=M13	wget https://broad-ukb-sumstats-us-east-1.s3.amazonaws.com/round2/additive-tsvs/M13_DEFORMDORSO.gwas.imputed_v3.both_sexes.tsv.bgz -O M13_DEFORMDORSO.gwas.imputed_v3.both_sexes.tsv.bgz	https://broad-ukb-sumstats-us-east-1.s3.amazonaws.com/round2/additive-tsvs/M13_DEFORMDORSO.gwas.imputed_v3.both_sexes.tsv.bgz
IV_full	M13_OTHERJOINT	#Other joint disorders	49	0	Weighted median	NA	0.00647129	0.00335867	0.0540118	0.99572	1.006	1,1.013	NA	NA	both_sexes	categorical	finngen	361194	0	333847	27347	NA	1.3	http://biobank.ctsu.ox.ac.uk/crystal/field.cgi?id=M13	wget https://broad-ukb-sumstats-us-east-1.s3.amazonaws.com/round2/additive-tsvs/M13_OTHERJOINT.gwas.imputed_v3.both_sexes.tsv.bgz -O M13_OTHERJOINT.gwas.imputed_v3.both_sexes.tsv.bgz	https://broad-ukb-sumstats-us-east-1.s3.amazonaws.com/round2/additive-tsvs/M13_OTHERJOINT.gwas.imputed_v3.both_sexes.tsv.bgz
IV_full	M13_OTHERJOINT	#Other joint disorders	49	0	MR-Egger	0.876808	0.00493222	0.00563416	0.385801	0.886569	1.005	0.994,1.016	NA	0.201014	both_sexes	categorical	finngen	361194	0	333847	27347	NA	1.3	http://biobank.ctsu.ox.ac.uk/crystal/field.cgi?id=M13	wget https://broad-ukb-sumstats-us-east-1.s3.amazonaws.com/round2/additive-tsvs/M13_OTHERJOINT.gwas.imputed_v3.both_sexes.tsv.bgz -O M13_OTHERJOINT.gwas.imputed_v3.both_sexes.tsv.bgz	https://broad-ukb-sumstats-us-east-1.s3.amazonaws.com/round2/additive-tsvs/M13_OTHERJOINT.gwas.imputed_v3.both_sexes.tsv.bgz
IV_full	M13_OTHERJOINT	#Other joint disorders	49	0	MR-RAPS	NA	0.00607846	0.0023652	0.0101711	0.15146	1.006	1.001,1.011	NA	NA	both_sexes	categorical	finngen	361194	0	333847	27347	NA	1.3	http://biobank.ctsu.ox.ac.uk/crystal/field.cgi?id=M13	wget https://broad-ukb-sumstats-us-east-1.s3.amazonaws.com/round2/additive-tsvs/M13_OTHERJOINT.gwas.imputed_v3.both_sexes.tsv.bgz -O M13_OTHERJOINT.gwas.imputed_v3.both_sexes.tsv.bgz	https://broad-ukb-sumstats-us-east-1.s3.amazonaws.com/round2/additive-tsvs/M13_OTHERJOINT.gwas.imputed_v3.both_sexes.tsv.bgz
IV_full	M13_OTHERJOINT	#Other joint disorders	49	0	IVW_delta	NA	0.00574408	0.00230584	0.0127347	0.599952	1.006	1.001,1.01	NA	0.528035	both_sexes	categorical	finngen	361194	0	333847	27347	NA	1.3	http://biobank.ctsu.ox.ac.uk/crystal/field.cgi?id=M13	wget https://broad-ukb-sumstats-us-east-1.s3.amazonaws.com/round2/additive-tsvs/M13_OTHERJOINT.gwas.imputed_v3.both_sexes.tsv.bgz -O M13_OTHERJOINT.gwas.imputed_v3.both_sexes.tsv.bgz	https://broad-ukb-sumstats-us-east-1.s3.amazonaws.com/round2/additive-tsvs/M13_OTHERJOINT.gwas.imputed_v3.both_sexes.tsv.bgz
IV_full	M13_OTHERJOINT	#Other joint disorders	49	0	MR-PRESSO	NA	0.00572529	0.00239486	0.0207893	0.438837	1.006	1.001,1.01	NA	NA	both_sexes	categorical	finngen	361194	0	333847	27347	NA	1.3	http://biobank.ctsu.ox.ac.uk/crystal/field.cgi?id=M13	wget https://broad-ukb-sumstats-us-east-1.s3.amazonaws.com/round2/additive-tsvs/M13_OTHERJOINT.gwas.imputed_v3.both_sexes.tsv.bgz -O M13_OTHERJOINT.gwas.imputed_v3.both_sexes.tsv.bgz	https://broad-ukb-sumstats-us-east-1.s3.amazonaws.com/round2/additive-tsvs/M13_OTHERJOINT.gwas.imputed_v3.both_sexes.tsv.bgz
IV_no.mhc	M13_OTHERJOINT	#Other joint disorders	44	0	Weighted median	NA	0.00396937	0.00362908	0.274058	0.994582	1.004	0.997,1.011	NA	NA	both_sexes	categorical	finngen	361194	0	333847	27347	NA	1.3	http://biobank.ctsu.ox.ac.uk/crystal/field.cgi?id=M13	wget https://broad-ukb-sumstats-us-east-1.s3.amazonaws.com/round2/additive-tsvs/M13_OTHERJOINT.gwas.imputed_v3.both_sexes.tsv.bgz -O M13_OTHERJOINT.gwas.imputed_v3.both_sexes.tsv.bgz	https://broad-ukb-sumstats-us-east-1.s3.amazonaws.com/round2/additive-tsvs/M13_OTHERJOINT.gwas.imputed_v3.both_sexes.tsv.bgz
IV_no.mhc	M13_OTHERJOINT	#Other joint disorders	44	0	MR-Egger	0.647086	0.00132438	0.00635009	0.835799	0.985401	1.001	0.989,1.014	NA	0.196702	both_sexes	categorical	finngen	361194	0	333847	27347	NA	1.3	http://biobank.ctsu.ox.ac.uk/crystal/field.cgi?id=M13	wget https://broad-ukb-sumstats-us-east-1.s3.amazonaws.com/round2/additive-tsvs/M13_OTHERJOINT.gwas.imputed_v3.both_sexes.tsv.bgz -O M13_OTHERJOINT.gwas.imputed_v3.both_sexes.tsv.bgz	https://broad-ukb-sumstats-us-east-1.s3.amazonaws.com/round2/additive-tsvs/M13_OTHERJOINT.gwas.imputed_v3.both_sexes.tsv.bgz
IV_no.mhc	M13_OTHERJOINT	#Other joint disorders	44	0	MR-RAPS	NA	0.00425231	0.00267368	0.111738	0.690652	1.004	0.999,1.01	NA	NA	both_sexes	categorical	finngen	361194	0	333847	27347	NA	1.3	http://biobank.ctsu.ox.ac.uk/crystal/field.cgi?id=M13	wget https://broad-ukb-sumstats-us-east-1.s3.amazonaws.com/round2/additive-tsvs/M13_OTHERJOINT.gwas.imputed_v3.both_sexes.tsv.bgz -O M13_OTHERJOINT.gwas.imputed_v3.both_sexes.tsv.bgz	https://broad-ukb-sumstats-us-east-1.s3.amazonaws.com/round2/additive-tsvs/M13_OTHERJOINT.gwas.imputed_v3.both_sexes.tsv.bgz
IV_no.mhc	M13_OTHERJOINT	#Other joint disorders	44	0	IVW_delta	NA	0.00398712	0.00259944	0.125069	0.983374	1.004	0.999,1.009	NA	0.520253	both_sexes	categorical	finngen	361194	0	333847	27347	NA	1.3	http://biobank.ctsu.ox.ac.uk/crystal/field.cgi?id=M13	wget https://broad-ukb-sumstats-us-east-1.s3.amazonaws.com/round2/additive-tsvs/M13_OTHERJOINT.gwas.imputed_v3.both_sexes.tsv.bgz -O M13_OTHERJOINT.gwas.imputed_v3.both_sexes.tsv.bgz	https://broad-ukb-sumstats-us-east-1.s3.amazonaws.com/round2/additive-tsvs/M13_OTHERJOINT.gwas.imputed_v3.both_sexes.tsv.bgz
IV_no.mhc	M13_OTHERJOINT	#Other joint disorders	44	0	MR-PRESSO	NA	0.00396649	0.00271242	0.150918	0.756265	1.004	0.999,1.009	NA	NA	both_sexes	categorical	finngen	361194	0	333847	27347	NA	1.3	http://biobank.ctsu.ox.ac.uk/crystal/field.cgi?id=M13	wget https://broad-ukb-sumstats-us-east-1.s3.amazonaws.com/round2/additive-tsvs/M13_OTHERJOINT.gwas.imputed_v3.both_sexes.tsv.bgz -O M13_OTHERJOINT.gwas.imputed_v3.both_sexes.tsv.bgz	https://broad-ukb-sumstats-us-east-1.s3.amazonaws.com/round2/additive-tsvs/M13_OTHERJOINT.gwas.imputed_v3.both_sexes.tsv.bgz
IV_mhc	M13_OTHERJOINT	#Other joint disorders	5	0	Weighted median	NA	0.0134536	0.0058913	0.0223924	0.156862	1.014	1.002,1.025	NA	NA	both_sexes	categorical	finngen	361194	0	333847	27347	NA	1.3	http://biobank.ctsu.ox.ac.uk/crystal/field.cgi?id=M13	wget https://broad-ukb-sumstats-us-east-1.s3.amazonaws.com/round2/additive-tsvs/M13_OTHERJOINT.gwas.imputed_v3.both_sexes.tsv.bgz -O M13_OTHERJOINT.gwas.imputed_v3.both_sexes.tsv.bgz	https://broad-ukb-sumstats-us-east-1.s3.amazonaws.com/round2/additive-tsvs/M13_OTHERJOINT.gwas.imputed_v3.both_sexes.tsv.bgz
IV_mhc	M13_OTHERJOINT	#Other joint disorders	5	0	MR-Egger	0.86461	0.00947444	0.0161796	0.599296	0.978559	1.01	0.978,1.042	NA	0.437903	both_sexes	categorical	finngen	361194	0	333847	27347	NA	1.3	http://biobank.ctsu.ox.ac.uk/crystal/field.cgi?id=M13	wget https://broad-ukb-sumstats-us-east-1.s3.amazonaws.com/round2/additive-tsvs/M13_OTHERJOINT.gwas.imputed_v3.both_sexes.tsv.bgz -O M13_OTHERJOINT.gwas.imputed_v3.both_sexes.tsv.bgz	https://broad-ukb-sumstats-us-east-1.s3.amazonaws.com/round2/additive-tsvs/M13_OTHERJOINT.gwas.imputed_v3.both_sexes.tsv.bgz
IV_mhc	M13_OTHERJOINT	#Other joint disorders	5	0	MR-RAPS	NA	0.0125053	0.00512177	0.0146226	0.0914745	1.013	1.002,1.023	NA	NA	both_sexes	categorical	finngen	361194	0	333847	27347	NA	1.3	http://biobank.ctsu.ox.ac.uk/crystal/field.cgi?id=M13	wget https://broad-ukb-sumstats-us-east-1.s3.amazonaws.com/round2/additive-tsvs/M13_OTHERJOINT.gwas.imputed_v3.both_sexes.tsv.bgz -O M13_OTHERJOINT.gwas.imputed_v3.both_sexes.tsv.bgz	https://broad-ukb-sumstats-us-east-1.s3.amazonaws.com/round2/additive-tsvs/M13_OTHERJOINT.gwas.imputed_v3.both_sexes.tsv.bgz
IV_mhc	M13_OTHERJOINT	#Other joint disorders	5	0	IVW_delta	NA	0.0122304	0.00499457	0.0143356	0.177799	1.012	1.002,1.022	NA	0.619542	both_sexes	categorical	finngen	361194	0	333847	27347	NA	1.3	http://biobank.ctsu.ox.ac.uk/crystal/field.cgi?id=M13	wget https://broad-ukb-sumstats-us-east-1.s3.amazonaws.com/round2/additive-tsvs/M13_OTHERJOINT.gwas.imputed_v3.both_sexes.tsv.bgz -O M13_OTHERJOINT.gwas.imputed_v3.both_sexes.tsv.bgz	https://broad-ukb-sumstats-us-east-1.s3.amazonaws.com/round2/additive-tsvs/M13_OTHERJOINT.gwas.imputed_v3.both_sexes.tsv.bgz
IV_mhc	M13_OTHERJOINT	#Other joint disorders	5	0	MR-PRESSO	NA	0.012337	0.00404941	0.0381545	0.344149	1.012	1.004,1.02	NA	NA	both_sexes	categorical	finngen	361194	0	333847	27347	NA	1.3	http://biobank.ctsu.ox.ac.uk/crystal/field.cgi?id=M13	wget https://broad-ukb-sumstats-us-east-1.s3.amazonaws.com/round2/additive-tsvs/M13_OTHERJOINT.gwas.imputed_v3.both_sexes.tsv.bgz -O M13_OTHERJOINT.gwas.imputed_v3.both_sexes.tsv.bgz	https://broad-ukb-sumstats-us-east-1.s3.amazonaws.com/round2/additive-tsvs/M13_OTHERJOINT.gwas.imputed_v3.both_sexes.tsv.bgz
IV_full	M13_NECROVASC	#Other necrotizing vasculopathies	49	0	Weighted median	NA	-0.000227509	0.000386754	0.556362	0.99572	1	0.999,1.001	NA	NA	both_sexes	categorical	finngen	361194	0	360843	351	NA	1.3	http://biobank.ctsu.ox.ac.uk/crystal/field.cgi?id=M13	wget https://broad-ukb-sumstats-us-east-1.s3.amazonaws.com/round2/additive-tsvs/M13_NECROVASC.gwas.imputed_v3.both_sexes.tsv.bgz -O M13_NECROVASC.gwas.imputed_v3.both_sexes.tsv.bgz	https://broad-ukb-sumstats-us-east-1.s3.amazonaws.com/round2/additive-tsvs/M13_NECROVASC.gwas.imputed_v3.both_sexes.tsv.bgz
IV_full	M13_NECROVASC	#Other necrotizing vasculopathies	49	0	MR-Egger	0.831173	-0.000317191	0.000615072	0.608484	0.900246	1	0.998,1.001	NA	0.59587	both_sexes	categorical	finngen	361194	0	360843	351	NA	1.3	http://biobank.ctsu.ox.ac.uk/crystal/field.cgi?id=M13	wget https://broad-ukb-sumstats-us-east-1.s3.amazonaws.com/round2/additive-tsvs/M13_NECROVASC.gwas.imputed_v3.both_sexes.tsv.bgz -O M13_NECROVASC.gwas.imputed_v3.both_sexes.tsv.bgz	https://broad-ukb-sumstats-us-east-1.s3.amazonaws.com/round2/additive-tsvs/M13_NECROVASC.gwas.imputed_v3.both_sexes.tsv.bgz
IV_full	M13_NECROVASC	#Other necrotizing vasculopathies	49	0	MR-RAPS	NA	-0.000457329	0.000280281	0.102747	0.535225	1	0.999,1	NA	NA	both_sexes	categorical	finngen	361194	0	360843	351	NA	1.3	http://biobank.ctsu.ox.ac.uk/crystal/field.cgi?id=M13	wget https://broad-ukb-sumstats-us-east-1.s3.amazonaws.com/round2/additive-tsvs/M13_NECROVASC.gwas.imputed_v3.both_sexes.tsv.bgz -O M13_NECROVASC.gwas.imputed_v3.both_sexes.tsv.bgz	https://broad-ukb-sumstats-us-east-1.s3.amazonaws.com/round2/additive-tsvs/M13_NECROVASC.gwas.imputed_v3.both_sexes.tsv.bgz
IV_full	M13_NECROVASC	#Other necrotizing vasculopathies	49	0	IVW_delta	NA	-0.000368312	0.00026987	0.172325	0.837233	1	0.999,1	NA	0.845704	both_sexes	categorical	finngen	361194	0	360843	351	NA	1.3	http://biobank.ctsu.ox.ac.uk/crystal/field.cgi?id=M13	wget https://broad-ukb-sumstats-us-east-1.s3.amazonaws.com/round2/additive-tsvs/M13_NECROVASC.gwas.imputed_v3.both_sexes.tsv.bgz -O M13_NECROVASC.gwas.imputed_v3.both_sexes.tsv.bgz	https://broad-ukb-sumstats-us-east-1.s3.amazonaws.com/round2/additive-tsvs/M13_NECROVASC.gwas.imputed_v3.both_sexes.tsv.bgz
IV_full	M13_NECROVASC	#Other necrotizing vasculopathies	49	0	MR-PRESSO	NA	-0.000436275	0.000253145	0.0912496	0.656037	1	0.999,1	NA	NA	both_sexes	categorical	finngen	361194	0	360843	351	NA	1.3	http://biobank.ctsu.ox.ac.uk/crystal/field.cgi?id=M13	wget https://broad-ukb-sumstats-us-east-1.s3.amazonaws.com/round2/additive-tsvs/M13_NECROVASC.gwas.imputed_v3.both_sexes.tsv.bgz -O M13_NECROVASC.gwas.imputed_v3.both_sexes.tsv.bgz	https://broad-ukb-sumstats-us-east-1.s3.amazonaws.com/round2/additive-tsvs/M13_NECROVASC.gwas.imputed_v3.both_sexes.tsv.bgz
IV_no.mhc	M13_NECROVASC	#Other necrotizing vasculopathies	44	0	Weighted median	NA	-0.000745176	0.000425618	0.0799788	0.994582	0.999	0.998,1	NA	NA	both_sexes	categorical	finngen	361194	0	360843	351	NA	1.3	http://biobank.ctsu.ox.ac.uk/crystal/field.cgi?id=M13	wget https://broad-ukb-sumstats-us-east-1.s3.amazonaws.com/round2/additive-tsvs/M13_NECROVASC.gwas.imputed_v3.both_sexes.tsv.bgz -O M13_NECROVASC.gwas.imputed_v3.both_sexes.tsv.bgz	https://broad-ukb-sumstats-us-east-1.s3.amazonaws.com/round2/additive-tsvs/M13_NECROVASC.gwas.imputed_v3.both_sexes.tsv.bgz
IV_no.mhc	M13_NECROVASC	#Other necrotizing vasculopathies	44	0	MR-Egger	0.750502	-0.000946968	0.000689391	0.176844	0.954455	0.999	0.998,1	NA	0.650684	both_sexes	categorical	finngen	361194	0	360843	351	NA	1.3	http://biobank.ctsu.ox.ac.uk/crystal/field.cgi?id=M13	wget https://broad-ukb-sumstats-us-east-1.s3.amazonaws.com/round2/additive-tsvs/M13_NECROVASC.gwas.imputed_v3.both_sexes.tsv.bgz -O M13_NECROVASC.gwas.imputed_v3.both_sexes.tsv.bgz	https://broad-ukb-sumstats-us-east-1.s3.amazonaws.com/round2/additive-tsvs/M13_NECROVASC.gwas.imputed_v3.both_sexes.tsv.bgz
IV_no.mhc	M13_NECROVASC	#Other necrotizing vasculopathies	44	0	MR-RAPS	NA	-0.000787337	0.000319374	0.0136917	0.425799	0.999	0.999,1	NA	NA	both_sexes	categorical	finngen	361194	0	360843	351	NA	1.3	http://biobank.ctsu.ox.ac.uk/crystal/field.cgi?id=M13	wget https://broad-ukb-sumstats-us-east-1.s3.amazonaws.com/round2/additive-tsvs/M13_NECROVASC.gwas.imputed_v3.both_sexes.tsv.bgz -O M13_NECROVASC.gwas.imputed_v3.both_sexes.tsv.bgz	https://broad-ukb-sumstats-us-east-1.s3.amazonaws.com/round2/additive-tsvs/M13_NECROVASC.gwas.imputed_v3.both_sexes.tsv.bgz
IV_no.mhc	M13_NECROVASC	#Other necrotizing vasculopathies	44	0	IVW_delta	NA	-0.000671997	0.00030492	0.027535	0.983374	0.999	0.999,1	NA	0.872485	both_sexes	categorical	finngen	361194	0	360843	351	NA	1.3	http://biobank.ctsu.ox.ac.uk/crystal/field.cgi?id=M13	wget https://broad-ukb-sumstats-us-east-1.s3.amazonaws.com/round2/additive-tsvs/M13_NECROVASC.gwas.imputed_v3.both_sexes.tsv.bgz -O M13_NECROVASC.gwas.imputed_v3.both_sexes.tsv.bgz	https://broad-ukb-sumstats-us-east-1.s3.amazonaws.com/round2/additive-tsvs/M13_NECROVASC.gwas.imputed_v3.both_sexes.tsv.bgz
IV_no.mhc	M13_NECROVASC	#Other necrotizing vasculopathies	44	0	MR-PRESSO	NA	-0.000747873	0.000279469	0.0104988	0.586441	0.999	0.999,1	NA	NA	both_sexes	categorical	finngen	361194	0	360843	351	NA	1.3	http://biobank.ctsu.ox.ac.uk/crystal/field.cgi?id=M13	wget https://broad-ukb-sumstats-us-east-1.s3.amazonaws.com/round2/additive-tsvs/M13_NECROVASC.gwas.imputed_v3.both_sexes.tsv.bgz -O M13_NECROVASC.gwas.imputed_v3.both_sexes.tsv.bgz	https://broad-ukb-sumstats-us-east-1.s3.amazonaws.com/round2/additive-tsvs/M13_NECROVASC.gwas.imputed_v3.both_sexes.tsv.bgz
IV_mhc	M13_NECROVASC	#Other necrotizing vasculopathies	5	0	Weighted median	NA	0.000788776	0.000675975	0.243262	0.595417	1.001	0.999,1.002	NA	NA	both_sexes	categorical	finngen	361194	0	360843	351	NA	1.3	http://biobank.ctsu.ox.ac.uk/crystal/field.cgi?id=M13	wget https://broad-ukb-sumstats-us-east-1.s3.amazonaws.com/round2/additive-tsvs/M13_NECROVASC.gwas.imputed_v3.both_sexes.tsv.bgz -O M13_NECROVASC.gwas.imputed_v3.both_sexes.tsv.bgz	https://broad-ukb-sumstats-us-east-1.s3.amazonaws.com/round2/additive-tsvs/M13_NECROVASC.gwas.imputed_v3.both_sexes.tsv.bgz
IV_mhc	M13_NECROVASC	#Other necrotizing vasculopathies	5	0	MR-Egger	0.976633	0.000677248	0.00190841	0.746164	0.978559	1.001	0.997,1.004	NA	0.841527	both_sexes	categorical	finngen	361194	0	360843	351	NA	1.3	http://biobank.ctsu.ox.ac.uk/crystal/field.cgi?id=M13	wget https://broad-ukb-sumstats-us-east-1.s3.amazonaws.com/round2/additive-tsvs/M13_NECROVASC.gwas.imputed_v3.both_sexes.tsv.bgz -O M13_NECROVASC.gwas.imputed_v3.both_sexes.tsv.bgz	https://broad-ukb-sumstats-us-east-1.s3.amazonaws.com/round2/additive-tsvs/M13_NECROVASC.gwas.imputed_v3.both_sexes.tsv.bgz
IV_mhc	M13_NECROVASC	#Other necrotizing vasculopathies	5	0	MR-RAPS	NA	0.000738238	0.000600177	0.218684	0.517439	1.001	1,1.002	NA	NA	both_sexes	categorical	finngen	361194	0	360843	351	NA	1.3	http://biobank.ctsu.ox.ac.uk/crystal/field.cgi?id=M13	wget https://broad-ukb-sumstats-us-east-1.s3.amazonaws.com/round2/additive-tsvs/M13_NECROVASC.gwas.imputed_v3.both_sexes.tsv.bgz -O M13_NECROVASC.gwas.imputed_v3.both_sexes.tsv.bgz	https://broad-ukb-sumstats-us-east-1.s3.amazonaws.com/round2/additive-tsvs/M13_NECROVASC.gwas.imputed_v3.both_sexes.tsv.bgz
IV_mhc	M13_NECROVASC	#Other necrotizing vasculopathies	5	0	IVW_delta	NA	0.000729545	0.000579757	0.208261	0.645647	1.001	1,1.002	NA	0.9357	both_sexes	categorical	finngen	361194	0	360843	351	NA	1.3	http://biobank.ctsu.ox.ac.uk/crystal/field.cgi?id=M13	wget https://broad-ukb-sumstats-us-east-1.s3.amazonaws.com/round2/additive-tsvs/M13_NECROVASC.gwas.imputed_v3.both_sexes.tsv.bgz -O M13_NECROVASC.gwas.imputed_v3.both_sexes.tsv.bgz	https://broad-ukb-sumstats-us-east-1.s3.amazonaws.com/round2/additive-tsvs/M13_NECROVASC.gwas.imputed_v3.both_sexes.tsv.bgz
IV_mhc	M13_NECROVASC	#Other necrotizing vasculopathies	5	0	MR-PRESSO	NA	0.000735092	0.000263145	0.0491369	0.363964	1.001	1,1.001	NA	NA	both_sexes	categorical	finngen	361194	0	360843	351	NA	1.3	http://biobank.ctsu.ox.ac.uk/crystal/field.cgi?id=M13	wget https://broad-ukb-sumstats-us-east-1.s3.amazonaws.com/round2/additive-tsvs/M13_NECROVASC.gwas.imputed_v3.both_sexes.tsv.bgz -O M13_NECROVASC.gwas.imputed_v3.both_sexes.tsv.bgz	https://broad-ukb-sumstats-us-east-1.s3.amazonaws.com/round2/additive-tsvs/M13_NECROVASC.gwas.imputed_v3.both_sexes.tsv.bgz
IV_full	M13_OTHCONN	#Other systemic involvement of connective tissue	49	0	Weighted median	NA	-3.56757e-06	0.00032677	0.991289	0.998942	1	0.999,1.001	NA	NA	both_sexes	categorical	finngen	361194	0	360960	234	NA	1.3	http://biobank.ctsu.ox.ac.uk/crystal/field.cgi?id=M13	wget https://broad-ukb-sumstats-us-east-1.s3.amazonaws.com/round2/additive-tsvs/M13_OTHCONN.gwas.imputed_v3.both_sexes.tsv.bgz -O M13_OTHCONN.gwas.imputed_v3.both_sexes.tsv.bgz	https://broad-ukb-sumstats-us-east-1.s3.amazonaws.com/round2/additive-tsvs/M13_OTHCONN.gwas.imputed_v3.both_sexes.tsv.bgz
IV_full	M13_OTHCONN	#Other systemic involvement of connective tissue	49	0	MR-Egger	0.496662	-0.000408507	0.000502331	0.420191	0.889198	1	0.999,1.001	NA	0.741322	both_sexes	categorical	finngen	361194	0	360960	234	NA	1.3	http://biobank.ctsu.ox.ac.uk/crystal/field.cgi?id=M13	wget https://broad-ukb-sumstats-us-east-1.s3.amazonaws.com/round2/additive-tsvs/M13_OTHCONN.gwas.imputed_v3.both_sexes.tsv.bgz -O M13_OTHCONN.gwas.imputed_v3.both_sexes.tsv.bgz	https://broad-ukb-sumstats-us-east-1.s3.amazonaws.com/round2/additive-tsvs/M13_OTHCONN.gwas.imputed_v3.both_sexes.tsv.bgz
IV_full	M13_OTHCONN	#Other systemic involvement of connective tissue	49	0	MR-RAPS	NA	-0.000102144	0.000228936	0.655477	0.897383	1	0.999,1	NA	NA	both_sexes	categorical	finngen	361194	0	360960	234	NA	1.3	http://biobank.ctsu.ox.ac.uk/crystal/field.cgi?id=M13	wget https://broad-ukb-sumstats-us-east-1.s3.amazonaws.com/round2/additive-tsvs/M13_OTHCONN.gwas.imputed_v3.both_sexes.tsv.bgz -O M13_OTHCONN.gwas.imputed_v3.both_sexes.tsv.bgz	https://broad-ukb-sumstats-us-east-1.s3.amazonaws.com/round2/additive-tsvs/M13_OTHCONN.gwas.imputed_v3.both_sexes.tsv.bgz
IV_full	M13_OTHCONN	#Other systemic involvement of connective tissue	49	0	IVW_delta	NA	-8.28672e-05	0.000220193	0.706665	0.952847	1	0.999,1	NA	0.856697	both_sexes	categorical	finngen	361194	0	360960	234	NA	1.3	http://biobank.ctsu.ox.ac.uk/crystal/field.cgi?id=M13	wget https://broad-ukb-sumstats-us-east-1.s3.amazonaws.com/round2/additive-tsvs/M13_OTHCONN.gwas.imputed_v3.both_sexes.tsv.bgz -O M13_OTHCONN.gwas.imputed_v3.both_sexes.tsv.bgz	https://broad-ukb-sumstats-us-east-1.s3.amazonaws.com/round2/additive-tsvs/M13_OTHCONN.gwas.imputed_v3.both_sexes.tsv.bgz
IV_full	M13_OTHCONN	#Other systemic involvement of connective tissue	49	0	MR-PRESSO	NA	-9.77226e-05	0.000199023	0.625656	0.89959	1	1,1	NA	NA	both_sexes	categorical	finngen	361194	0	360960	234	NA	1.3	http://biobank.ctsu.ox.ac.uk/crystal/field.cgi?id=M13	wget https://broad-ukb-sumstats-us-east-1.s3.amazonaws.com/round2/additive-tsvs/M13_OTHCONN.gwas.imputed_v3.both_sexes.tsv.bgz -O M13_OTHCONN.gwas.imputed_v3.both_sexes.tsv.bgz	https://broad-ukb-sumstats-us-east-1.s3.amazonaws.com/round2/additive-tsvs/M13_OTHCONN.gwas.imputed_v3.both_sexes.tsv.bgz
IV_no.mhc	M13_OTHCONN	#Other systemic involvement of connective tissue	44	0	Weighted median	NA	-0.000660529	0.000335866	0.0492239	0.994582	0.999	0.999,1	NA	NA	both_sexes	categorical	finngen	361194	0	360960	234	NA	1.3	http://biobank.ctsu.ox.ac.uk/crystal/field.cgi?id=M13	wget https://broad-ukb-sumstats-us-east-1.s3.amazonaws.com/round2/additive-tsvs/M13_OTHCONN.gwas.imputed_v3.both_sexes.tsv.bgz -O M13_OTHCONN.gwas.imputed_v3.both_sexes.tsv.bgz	https://broad-ukb-sumstats-us-east-1.s3.amazonaws.com/round2/additive-tsvs/M13_OTHCONN.gwas.imputed_v3.both_sexes.tsv.bgz
IV_no.mhc	M13_OTHCONN	#Other systemic involvement of connective tissue	44	0	MR-Egger	0.159703	-0.0011139	0.000563028	0.0544666	0.954455	0.999	0.998,1	NA	0.985735	both_sexes	categorical	finngen	361194	0	360960	234	NA	1.3	http://biobank.ctsu.ox.ac.uk/crystal/field.cgi?id=M13	wget https://broad-ukb-sumstats-us-east-1.s3.amazonaws.com/round2/additive-tsvs/M13_OTHCONN.gwas.imputed_v3.both_sexes.tsv.bgz -O M13_OTHCONN.gwas.imputed_v3.both_sexes.tsv.bgz	https://broad-ukb-sumstats-us-east-1.s3.amazonaws.com/round2/additive-tsvs/M13_OTHCONN.gwas.imputed_v3.both_sexes.tsv.bgz
IV_no.mhc	M13_OTHCONN	#Other systemic involvement of connective tissue	44	0	MR-RAPS	NA	-0.000401064	0.000262224	0.126148	0.713437	1	0.999,1	NA	NA	both_sexes	categorical	finngen	361194	0	360960	234	NA	1.3	http://biobank.ctsu.ox.ac.uk/crystal/field.cgi?id=M13	wget https://broad-ukb-sumstats-us-east-1.s3.amazonaws.com/round2/additive-tsvs/M13_OTHCONN.gwas.imputed_v3.both_sexes.tsv.bgz -O M13_OTHCONN.gwas.imputed_v3.both_sexes.tsv.bgz	https://broad-ukb-sumstats-us-east-1.s3.amazonaws.com/round2/additive-tsvs/M13_OTHCONN.gwas.imputed_v3.both_sexes.tsv.bgz
IV_no.mhc	M13_OTHCONN	#Other systemic involvement of connective tissue	44	0	IVW_delta	NA	-0.000365969	0.00024726	0.138847	0.983374	1	0.999,1	NA	0.988893	both_sexes	categorical	finngen	361194	0	360960	234	NA	1.3	http://biobank.ctsu.ox.ac.uk/crystal/field.cgi?id=M13	wget https://broad-ukb-sumstats-us-east-1.s3.amazonaws.com/round2/additive-tsvs/M13_OTHCONN.gwas.imputed_v3.both_sexes.tsv.bgz -O M13_OTHCONN.gwas.imputed_v3.both_sexes.tsv.bgz	https://broad-ukb-sumstats-us-east-1.s3.amazonaws.com/round2/additive-tsvs/M13_OTHCONN.gwas.imputed_v3.both_sexes.tsv.bgz
IV_no.mhc	M13_OTHCONN	#Other systemic involvement of connective tissue	44	0	MR-PRESSO	NA	-0.000386695	0.000190749	0.0488653	0.70062	1	0.999,1	NA	NA	both_sexes	categorical	finngen	361194	0	360960	234	NA	1.3	http://biobank.ctsu.ox.ac.uk/crystal/field.cgi?id=M13	wget https://broad-ukb-sumstats-us-east-1.s3.amazonaws.com/round2/additive-tsvs/M13_OTHCONN.gwas.imputed_v3.both_sexes.tsv.bgz -O M13_OTHCONN.gwas.imputed_v3.both_sexes.tsv.bgz	https://broad-ukb-sumstats-us-east-1.s3.amazonaws.com/round2/additive-tsvs/M13_OTHCONN.gwas.imputed_v3.both_sexes.tsv.bgz
IV_mhc	M13_OTHCONN	#Other systemic involvement of connective tissue	5	0	Weighted median	NA	0.00160979	0.000620315	0.0094559	0.0885696	1.002	1,1.003	NA	NA	both_sexes	categorical	finngen	361194	0	360960	234	NA	1.3	http://biobank.ctsu.ox.ac.uk/crystal/field.cgi?id=M13	wget https://broad-ukb-sumstats-us-east-1.s3.amazonaws.com/round2/additive-tsvs/M13_OTHCONN.gwas.imputed_v3.both_sexes.tsv.bgz -O M13_OTHCONN.gwas.imputed_v3.both_sexes.tsv.bgz	https://broad-ukb-sumstats-us-east-1.s3.amazonaws.com/round2/additive-tsvs/M13_OTHCONN.gwas.imputed_v3.both_sexes.tsv.bgz
IV_mhc	M13_OTHCONN	#Other systemic involvement of connective tissue	5	0	MR-Egger	0.86548	0.00142086	0.00245938	0.603955	0.978559	1.001	0.997,1.006	NA	0.0583409	both_sexes	categorical	finngen	361194	0	360960	234	NA	1.3	http://biobank.ctsu.ox.ac.uk/crystal/field.cgi?id=M13	wget https://broad-ukb-sumstats-us-east-1.s3.amazonaws.com/round2/additive-tsvs/M13_OTHCONN.gwas.imputed_v3.both_sexes.tsv.bgz -O M13_OTHCONN.gwas.imputed_v3.both_sexes.tsv.bgz	https://broad-ukb-sumstats-us-east-1.s3.amazonaws.com/round2/additive-tsvs/M13_OTHCONN.gwas.imputed_v3.both_sexes.tsv.bgz
IV_mhc	M13_OTHCONN	#Other systemic involvement of connective tissue	5	0	MR-RAPS	NA	0.00102663	0.000485712	0.0345446	0.169022	1.001	1,1.002	NA	NA	both_sexes	categorical	finngen	361194	0	360960	234	NA	1.3	http://biobank.ctsu.ox.ac.uk/crystal/field.cgi?id=M13	wget https://broad-ukb-sumstats-us-east-1.s3.amazonaws.com/round2/additive-tsvs/M13_OTHCONN.gwas.imputed_v3.both_sexes.tsv.bgz -O M13_OTHCONN.gwas.imputed_v3.both_sexes.tsv.bgz	https://broad-ukb-sumstats-us-east-1.s3.amazonaws.com/round2/additive-tsvs/M13_OTHCONN.gwas.imputed_v3.both_sexes.tsv.bgz
IV_mhc	M13_OTHCONN	#Other systemic involvement of connective tissue	5	0	IVW_delta	NA	0.00100199	0.000628203	0.110711	0.472503	1.001	1,1.002	NA	0.150405	both_sexes	categorical	finngen	361194	0	360960	234	NA	1.3	http://biobank.ctsu.ox.ac.uk/crystal/field.cgi?id=M13	wget https://broad-ukb-sumstats-us-east-1.s3.amazonaws.com/round2/additive-tsvs/M13_OTHCONN.gwas.imputed_v3.both_sexes.tsv.bgz -O M13_OTHCONN.gwas.imputed_v3.both_sexes.tsv.bgz	https://broad-ukb-sumstats-us-east-1.s3.amazonaws.com/round2/additive-tsvs/M13_OTHCONN.gwas.imputed_v3.both_sexes.tsv.bgz
IV_mhc	M13_OTHCONN	#Other systemic involvement of connective tissue	5	0	MR-PRESSO	NA	0.00098858	0.00064675	0.201106	0.586524	1.001	1,1.002	NA	NA	both_sexes	categorical	finngen	361194	0	360960	234	NA	1.3	http://biobank.ctsu.ox.ac.uk/crystal/field.cgi?id=M13	wget https://broad-ukb-sumstats-us-east-1.s3.amazonaws.com/round2/additive-tsvs/M13_OTHCONN.gwas.imputed_v3.both_sexes.tsv.bgz -O M13_OTHCONN.gwas.imputed_v3.both_sexes.tsv.bgz	https://broad-ukb-sumstats-us-east-1.s3.amazonaws.com/round2/additive-tsvs/M13_OTHCONN.gwas.imputed_v3.both_sexes.tsv.bgz
IV_full	M13_POLYARTHROPATHIES	#Polyarthropathies	49	0	Weighted median	NA	9.17682e-05	0.00128206	0.942937	0.998942	1	0.998,1.003	NA	NA	both_sexes	categorical	finngen	361194	0	357919	3275	NA	1.3	http://biobank.ctsu.ox.ac.uk/crystal/field.cgi?id=M13	wget https://broad-ukb-sumstats-us-east-1.s3.amazonaws.com/round2/additive-tsvs/M13_POLYARTHROPATHIES.gwas.imputed_v3.both_sexes.tsv.bgz -O M13_POLYARTHROPATHIES.gwas.imputed_v3.both_sexes.tsv.bgz	https://broad-ukb-sumstats-us-east-1.s3.amazonaws.com/round2/additive-tsvs/M13_POLYARTHROPATHIES.gwas.imputed_v3.both_sexes.tsv.bgz
IV_full	M13_POLYARTHROPATHIES	#Polyarthropathies	49	0	MR-Egger	0.408049	-0.00230743	0.00281222	0.416074	0.889198	0.998	0.992,1.003	NA	1.76701e-06	both_sexes	categorical	finngen	361194	0	357919	3275	NA	1.3	http://biobank.ctsu.ox.ac.uk/crystal/field.cgi?id=M13	wget https://broad-ukb-sumstats-us-east-1.s3.amazonaws.com/round2/additive-tsvs/M13_POLYARTHROPATHIES.gwas.imputed_v3.both_sexes.tsv.bgz -O M13_POLYARTHROPATHIES.gwas.imputed_v3.both_sexes.tsv.bgz	https://broad-ukb-sumstats-us-east-1.s3.amazonaws.com/round2/additive-tsvs/M13_POLYARTHROPATHIES.gwas.imputed_v3.both_sexes.tsv.bgz
IV_full	M13_POLYARTHROPATHIES	#Polyarthropathies	49	0	MR-RAPS	NA	-0.00021162	0.00081997	0.796343	0.953662	1	0.998,1.001	NA	NA	both_sexes	categorical	finngen	361194	0	357919	3275	NA	1.3	http://biobank.ctsu.ox.ac.uk/crystal/field.cgi?id=M13	wget https://broad-ukb-sumstats-us-east-1.s3.amazonaws.com/round2/additive-tsvs/M13_POLYARTHROPATHIES.gwas.imputed_v3.both_sexes.tsv.bgz -O M13_POLYARTHROPATHIES.gwas.imputed_v3.both_sexes.tsv.bgz	https://broad-ukb-sumstats-us-east-1.s3.amazonaws.com/round2/additive-tsvs/M13_POLYARTHROPATHIES.gwas.imputed_v3.both_sexes.tsv.bgz
IV_full	M13_POLYARTHROPATHIES	#Polyarthropathies	49	0	IVW_delta	NA	-0.000555338	0.00104705	0.595845	0.937101	0.999	0.997,1.001	NA	0.00763357	both_sexes	categorical	finngen	361194	0	357919	3275	NA	1.3	http://biobank.ctsu.ox.ac.uk/crystal/field.cgi?id=M13	wget https://broad-ukb-sumstats-us-east-1.s3.amazonaws.com/round2/additive-tsvs/M13_POLYARTHROPATHIES.gwas.imputed_v3.both_sexes.tsv.bgz -O M13_POLYARTHROPATHIES.gwas.imputed_v3.both_sexes.tsv.bgz	https://broad-ukb-sumstats-us-east-1.s3.amazonaws.com/round2/additive-tsvs/M13_POLYARTHROPATHIES.gwas.imputed_v3.both_sexes.tsv.bgz
IV_full	M13_POLYARTHROPATHIES	#Polyarthropathies	47	0	MR-PRESSO	NA	-0.00137768	0.000944521	0.15147	0.687402	0.999	0.997,1	NA	NA	both_sexes	categorical	finngen	361194	0	357919	3275	NA	1.3	http://biobank.ctsu.ox.ac.uk/crystal/field.cgi?id=M13	wget https://broad-ukb-sumstats-us-east-1.s3.amazonaws.com/round2/additive-tsvs/M13_POLYARTHROPATHIES.gwas.imputed_v3.both_sexes.tsv.bgz -O M13_POLYARTHROPATHIES.gwas.imputed_v3.both_sexes.tsv.bgz	https://broad-ukb-sumstats-us-east-1.s3.amazonaws.com/round2/additive-tsvs/M13_POLYARTHROPATHIES.gwas.imputed_v3.both_sexes.tsv.bgz
IV_no.mhc	M13_POLYARTHROPATHIES	#Polyarthropathies	44	0	Weighted median	NA	0.000432698	0.00137393	0.752811	0.994582	1	0.998,1.003	NA	NA	both_sexes	categorical	finngen	361194	0	357919	3275	NA	1.3	http://biobank.ctsu.ox.ac.uk/crystal/field.cgi?id=M13	wget https://broad-ukb-sumstats-us-east-1.s3.amazonaws.com/round2/additive-tsvs/M13_POLYARTHROPATHIES.gwas.imputed_v3.both_sexes.tsv.bgz -O M13_POLYARTHROPATHIES.gwas.imputed_v3.both_sexes.tsv.bgz	https://broad-ukb-sumstats-us-east-1.s3.amazonaws.com/round2/additive-tsvs/M13_POLYARTHROPATHIES.gwas.imputed_v3.both_sexes.tsv.bgz
IV_no.mhc	M13_POLYARTHROPATHIES	#Polyarthropathies	44	0	MR-Egger	0.785974	-0.000748753	0.0025428	0.769857	0.984639	0.999	0.994,1.004	NA	0.0249141	both_sexes	categorical	finngen	361194	0	357919	3275	NA	1.3	http://biobank.ctsu.ox.ac.uk/crystal/field.cgi?id=M13	wget https://broad-ukb-sumstats-us-east-1.s3.amazonaws.com/round2/additive-tsvs/M13_POLYARTHROPATHIES.gwas.imputed_v3.both_sexes.tsv.bgz -O M13_POLYARTHROPATHIES.gwas.imputed_v3.both_sexes.tsv.bgz	https://broad-ukb-sumstats-us-east-1.s3.amazonaws.com/round2/additive-tsvs/M13_POLYARTHROPATHIES.gwas.imputed_v3.both_sexes.tsv.bgz
IV_no.mhc	M13_POLYARTHROPATHIES	#Polyarthropathies	44	0	MR-RAPS	NA	-0.000133055	0.000948094	0.888392	0.971296	1	0.998,1.002	NA	NA	both_sexes	categorical	finngen	361194	0	357919	3275	NA	1.3	http://biobank.ctsu.ox.ac.uk/crystal/field.cgi?id=M13	wget https://broad-ukb-sumstats-us-east-1.s3.amazonaws.com/round2/additive-tsvs/M13_POLYARTHROPATHIES.gwas.imputed_v3.both_sexes.tsv.bgz -O M13_POLYARTHROPATHIES.gwas.imputed_v3.both_sexes.tsv.bgz	https://broad-ukb-sumstats-us-east-1.s3.amazonaws.com/round2/additive-tsvs/M13_POLYARTHROPATHIES.gwas.imputed_v3.both_sexes.tsv.bgz
IV_no.mhc	M13_POLYARTHROPATHIES	#Polyarthropathies	44	0	IVW_delta	NA	-2.01773e-05	0.0010207	0.984228	0.998439	1	0.998,1.002	NA	0.18772	both_sexes	categorical	finngen	361194	0	357919	3275	NA	1.3	http://biobank.ctsu.ox.ac.uk/crystal/field.cgi?id=M13	wget https://broad-ukb-sumstats-us-east-1.s3.amazonaws.com/round2/additive-tsvs/M13_POLYARTHROPATHIES.gwas.imputed_v3.both_sexes.tsv.bgz -O M13_POLYARTHROPATHIES.gwas.imputed_v3.both_sexes.tsv.bgz	https://broad-ukb-sumstats-us-east-1.s3.amazonaws.com/round2/additive-tsvs/M13_POLYARTHROPATHIES.gwas.imputed_v3.both_sexes.tsv.bgz
IV_no.mhc	M13_POLYARTHROPATHIES	#Polyarthropathies	44	0	MR-PRESSO	NA	-0.000121741	0.00108437	0.911133	0.9731	1	0.998,1.002	NA	NA	both_sexes	categorical	finngen	361194	0	357919	3275	NA	1.3	http://biobank.ctsu.ox.ac.uk/crystal/field.cgi?id=M13	wget https://broad-ukb-sumstats-us-east-1.s3.amazonaws.com/round2/additive-tsvs/M13_POLYARTHROPATHIES.gwas.imputed_v3.both_sexes.tsv.bgz -O M13_POLYARTHROPATHIES.gwas.imputed_v3.both_sexes.tsv.bgz	https://broad-ukb-sumstats-us-east-1.s3.amazonaws.com/round2/additive-tsvs/M13_POLYARTHROPATHIES.gwas.imputed_v3.both_sexes.tsv.bgz
IV_mhc	M13_POLYARTHROPATHIES	#Polyarthropathies	5	0	Weighted median	NA	-0.006067	0.00228721	0.00798808	0.0857253	0.994	0.99,0.998	NA	NA	both_sexes	categorical	finngen	361194	0	357919	3275	NA	1.3	http://biobank.ctsu.ox.ac.uk/crystal/field.cgi?id=M13	wget https://broad-ukb-sumstats-us-east-1.s3.amazonaws.com/round2/additive-tsvs/M13_POLYARTHROPATHIES.gwas.imputed_v3.both_sexes.tsv.bgz -O M13_POLYARTHROPATHIES.gwas.imputed_v3.both_sexes.tsv.bgz	https://broad-ukb-sumstats-us-east-1.s3.amazonaws.com/round2/additive-tsvs/M13_POLYARTHROPATHIES.gwas.imputed_v3.both_sexes.tsv.bgz
IV_mhc	M13_POLYARTHROPATHIES	#Polyarthropathies	5	0	MR-Egger	0.331045	-0.0212528	0.0188758	0.342134	0.978559	0.979	0.943,1.016	NA	5.93712e-07	both_sexes	categorical	finngen	361194	0	357919	3275	NA	1.3	http://biobank.ctsu.ox.ac.uk/crystal/field.cgi?id=M13	wget https://broad-ukb-sumstats-us-east-1.s3.amazonaws.com/round2/additive-tsvs/M13_POLYARTHROPATHIES.gwas.imputed_v3.both_sexes.tsv.bgz -O M13_POLYARTHROPATHIES.gwas.imputed_v3.both_sexes.tsv.bgz	https://broad-ukb-sumstats-us-east-1.s3.amazonaws.com/round2/additive-tsvs/M13_POLYARTHROPATHIES.gwas.imputed_v3.both_sexes.tsv.bgz
IV_mhc	M13_POLYARTHROPATHIES	#Polyarthropathies	5	0	MR-RAPS	NA	-0.000561491	0.00163296	0.730961	0.894921	0.999	0.996,1.003	NA	NA	both_sexes	categorical	finngen	361194	0	357919	3275	NA	1.3	http://biobank.ctsu.ox.ac.uk/crystal/field.cgi?id=M13	wget https://broad-ukb-sumstats-us-east-1.s3.amazonaws.com/round2/additive-tsvs/M13_POLYARTHROPATHIES.gwas.imputed_v3.both_sexes.tsv.bgz -O M13_POLYARTHROPATHIES.gwas.imputed_v3.both_sexes.tsv.bgz	https://broad-ukb-sumstats-us-east-1.s3.amazonaws.com/round2/additive-tsvs/M13_POLYARTHROPATHIES.gwas.imputed_v3.both_sexes.tsv.bgz
IV_mhc	M13_POLYARTHROPATHIES	#Polyarthropathies	5	0	IVW_delta	NA	-0.00268424	0.00441807	0.54348	0.85389	0.997	0.989,1.006	NA	0.000170771	both_sexes	categorical	finngen	361194	0	357919	3275	NA	1.3	http://biobank.ctsu.ox.ac.uk/crystal/field.cgi?id=M13	wget https://broad-ukb-sumstats-us-east-1.s3.amazonaws.com/round2/additive-tsvs/M13_POLYARTHROPATHIES.gwas.imputed_v3.both_sexes.tsv.bgz -O M13_POLYARTHROPATHIES.gwas.imputed_v3.both_sexes.tsv.bgz	https://broad-ukb-sumstats-us-east-1.s3.amazonaws.com/round2/additive-tsvs/M13_POLYARTHROPATHIES.gwas.imputed_v3.both_sexes.tsv.bgz
IV_mhc	M13_POLYARTHROPATHIES	#Polyarthropathies	3	0	MR-PRESSO	NA	-0.00309184	0.00284264	0.390357	0.737252	0.997	0.991,1.002	NA	NA	both_sexes	categorical	finngen	361194	0	357919	3275	NA	1.3	http://biobank.ctsu.ox.ac.uk/crystal/field.cgi?id=M13	wget https://broad-ukb-sumstats-us-east-1.s3.amazonaws.com/round2/additive-tsvs/M13_POLYARTHROPATHIES.gwas.imputed_v3.both_sexes.tsv.bgz -O M13_POLYARTHROPATHIES.gwas.imputed_v3.both_sexes.tsv.bgz	https://broad-ukb-sumstats-us-east-1.s3.amazonaws.com/round2/additive-tsvs/M13_POLYARTHROPATHIES.gwas.imputed_v3.both_sexes.tsv.bgz
IV_full	M13_SPONDYLOPATHY	#Spondylopathies	49	0	Weighted median	NA	-0.000387268	0.00140136	0.782278	0.99572	1	0.997,1.002	NA	NA	both_sexes	categorical	finngen	361194	0	356801	4393	NA	1.3	http://biobank.ctsu.ox.ac.uk/crystal/field.cgi?id=M13	wget https://broad-ukb-sumstats-us-east-1.s3.amazonaws.com/round2/additive-tsvs/M13_SPONDYLOPATHY.gwas.imputed_v3.both_sexes.tsv.bgz -O M13_SPONDYLOPATHY.gwas.imputed_v3.both_sexes.tsv.bgz	https://broad-ukb-sumstats-us-east-1.s3.amazonaws.com/round2/additive-tsvs/M13_SPONDYLOPATHY.gwas.imputed_v3.both_sexes.tsv.bgz
IV_full	M13_SPONDYLOPATHY	#Spondylopathies	49	0	MR-Egger	0.715409	0.000362134	0.00216208	0.8677	0.972885	1	0.996,1.005	NA	0.976466	both_sexes	categorical	finngen	361194	0	356801	4393	NA	1.3	http://biobank.ctsu.ox.ac.uk/crystal/field.cgi?id=M13	wget https://broad-ukb-sumstats-us-east-1.s3.amazonaws.com/round2/additive-tsvs/M13_SPONDYLOPATHY.gwas.imputed_v3.both_sexes.tsv.bgz -O M13_SPONDYLOPATHY.gwas.imputed_v3.both_sexes.tsv.bgz	https://broad-ukb-sumstats-us-east-1.s3.amazonaws.com/round2/additive-tsvs/M13_SPONDYLOPATHY.gwas.imputed_v3.both_sexes.tsv.bgz
IV_full	M13_SPONDYLOPATHY	#Spondylopathies	49	0	MR-RAPS	NA	-0.000365843	0.000991571	0.712163	0.916674	1	0.998,1.002	NA	NA	both_sexes	categorical	finngen	361194	0	356801	4393	NA	1.3	http://biobank.ctsu.ox.ac.uk/crystal/field.cgi?id=M13	wget https://broad-ukb-sumstats-us-east-1.s3.amazonaws.com/round2/additive-tsvs/M13_SPONDYLOPATHY.gwas.imputed_v3.both_sexes.tsv.bgz -O M13_SPONDYLOPATHY.gwas.imputed_v3.both_sexes.tsv.bgz	https://broad-ukb-sumstats-us-east-1.s3.amazonaws.com/round2/additive-tsvs/M13_SPONDYLOPATHY.gwas.imputed_v3.both_sexes.tsv.bgz
IV_full	M13_SPONDYLOPATHY	#Spondylopathies	49	0	IVW_delta	NA	-0.000378428	0.000942455	0.688026	0.952847	1	0.998,1.001	NA	0.993376	both_sexes	categorical	finngen	361194	0	356801	4393	NA	1.3	http://biobank.ctsu.ox.ac.uk/crystal/field.cgi?id=M13	wget https://broad-ukb-sumstats-us-east-1.s3.amazonaws.com/round2/additive-tsvs/M13_SPONDYLOPATHY.gwas.imputed_v3.both_sexes.tsv.bgz -O M13_SPONDYLOPATHY.gwas.imputed_v3.both_sexes.tsv.bgz	https://broad-ukb-sumstats-us-east-1.s3.amazonaws.com/round2/additive-tsvs/M13_SPONDYLOPATHY.gwas.imputed_v3.both_sexes.tsv.bgz
IV_full	M13_SPONDYLOPATHY	#Spondylopathies	49	0	MR-PRESSO	NA	-0.000354077	0.000732908	0.631212	0.902251	1	0.998,1.001	NA	NA	both_sexes	categorical	finngen	361194	0	356801	4393	NA	1.3	http://biobank.ctsu.ox.ac.uk/crystal/field.cgi?id=M13	wget https://broad-ukb-sumstats-us-east-1.s3.amazonaws.com/round2/additive-tsvs/M13_SPONDYLOPATHY.gwas.imputed_v3.both_sexes.tsv.bgz -O M13_SPONDYLOPATHY.gwas.imputed_v3.both_sexes.tsv.bgz	https://broad-ukb-sumstats-us-east-1.s3.amazonaws.com/round2/additive-tsvs/M13_SPONDYLOPATHY.gwas.imputed_v3.both_sexes.tsv.bgz
IV_no.mhc	M13_SPONDYLOPATHY	#Spondylopathies	44	0	Weighted median	NA	-0.000573025	0.00140886	0.684207	0.994582	0.999	0.997,1.002	NA	NA	both_sexes	categorical	finngen	361194	0	356801	4393	NA	1.3	http://biobank.ctsu.ox.ac.uk/crystal/field.cgi?id=M13	wget https://broad-ukb-sumstats-us-east-1.s3.amazonaws.com/round2/additive-tsvs/M13_SPONDYLOPATHY.gwas.imputed_v3.both_sexes.tsv.bgz -O M13_SPONDYLOPATHY.gwas.imputed_v3.both_sexes.tsv.bgz	https://broad-ukb-sumstats-us-east-1.s3.amazonaws.com/round2/additive-tsvs/M13_SPONDYLOPATHY.gwas.imputed_v3.both_sexes.tsv.bgz
IV_no.mhc	M13_SPONDYLOPATHY	#Spondylopathies	44	0	MR-Egger	0.922489	-0.00036998	0.00242332	0.879386	0.985401	1	0.995,1.004	NA	0.988892	both_sexes	categorical	finngen	361194	0	356801	4393	NA	1.3	http://biobank.ctsu.ox.ac.uk/crystal/field.cgi?id=M13	wget https://broad-ukb-sumstats-us-east-1.s3.amazonaws.com/round2/additive-tsvs/M13_SPONDYLOPATHY.gwas.imputed_v3.both_sexes.tsv.bgz -O M13_SPONDYLOPATHY.gwas.imputed_v3.both_sexes.tsv.bgz	https://broad-ukb-sumstats-us-east-1.s3.amazonaws.com/round2/additive-tsvs/M13_SPONDYLOPATHY.gwas.imputed_v3.both_sexes.tsv.bgz
IV_no.mhc	M13_SPONDYLOPATHY	#Spondylopathies	44	0	MR-RAPS	NA	-0.000603712	0.00112911	0.592872	0.957417	0.999	0.997,1.002	NA	NA	both_sexes	categorical	finngen	361194	0	356801	4393	NA	1.3	http://biobank.ctsu.ox.ac.uk/crystal/field.cgi?id=M13	wget https://broad-ukb-sumstats-us-east-1.s3.amazonaws.com/round2/additive-tsvs/M13_SPONDYLOPATHY.gwas.imputed_v3.both_sexes.tsv.bgz -O M13_SPONDYLOPATHY.gwas.imputed_v3.both_sexes.tsv.bgz	https://broad-ukb-sumstats-us-east-1.s3.amazonaws.com/round2/additive-tsvs/M13_SPONDYLOPATHY.gwas.imputed_v3.both_sexes.tsv.bgz
IV_no.mhc	M13_SPONDYLOPATHY	#Spondylopathies	44	0	IVW_delta	NA	-0.000592336	0.00106073	0.576556	0.983374	0.999	0.997,1.001	NA	0.99729	both_sexes	categorical	finngen	361194	0	356801	4393	NA	1.3	http://biobank.ctsu.ox.ac.uk/crystal/field.cgi?id=M13	wget https://broad-ukb-sumstats-us-east-1.s3.amazonaws.com/round2/additive-tsvs/M13_SPONDYLOPATHY.gwas.imputed_v3.both_sexes.tsv.bgz -O M13_SPONDYLOPATHY.gwas.imputed_v3.both_sexes.tsv.bgz	https://broad-ukb-sumstats-us-east-1.s3.amazonaws.com/round2/additive-tsvs/M13_SPONDYLOPATHY.gwas.imputed_v3.both_sexes.tsv.bgz
IV_no.mhc	M13_SPONDYLOPATHY	#Spondylopathies	44	0	MR-PRESSO	NA	-0.000584011	0.00077898	0.45751	0.948802	0.999	0.998,1.001	NA	NA	both_sexes	categorical	finngen	361194	0	356801	4393	NA	1.3	http://biobank.ctsu.ox.ac.uk/crystal/field.cgi?id=M13	wget https://broad-ukb-sumstats-us-east-1.s3.amazonaws.com/round2/additive-tsvs/M13_SPONDYLOPATHY.gwas.imputed_v3.both_sexes.tsv.bgz -O M13_SPONDYLOPATHY.gwas.imputed_v3.both_sexes.tsv.bgz	https://broad-ukb-sumstats-us-east-1.s3.amazonaws.com/round2/additive-tsvs/M13_SPONDYLOPATHY.gwas.imputed_v3.both_sexes.tsv.bgz
IV_mhc	M13_SPONDYLOPATHY	#Spondylopathies	5	0	Weighted median	NA	0.000252519	0.00252437	0.920319	0.975295	1	0.995,1.005	NA	NA	both_sexes	categorical	finngen	361194	0	356801	4393	NA	1.3	http://biobank.ctsu.ox.ac.uk/crystal/field.cgi?id=M13	wget https://broad-ukb-sumstats-us-east-1.s3.amazonaws.com/round2/additive-tsvs/M13_SPONDYLOPATHY.gwas.imputed_v3.both_sexes.tsv.bgz -O M13_SPONDYLOPATHY.gwas.imputed_v3.both_sexes.tsv.bgz	https://broad-ukb-sumstats-us-east-1.s3.amazonaws.com/round2/additive-tsvs/M13_SPONDYLOPATHY.gwas.imputed_v3.both_sexes.tsv.bgz
IV_mhc	M13_SPONDYLOPATHY	#Spondylopathies	5	0	MR-Egger	0.64288	0.00487864	0.00891938	0.622459	0.978559	1.005	0.987,1.023	NA	0.150879	both_sexes	categorical	finngen	361194	0	356801	4393	NA	1.3	http://biobank.ctsu.ox.ac.uk/crystal/field.cgi?id=M13	wget https://broad-ukb-sumstats-us-east-1.s3.amazonaws.com/round2/additive-tsvs/M13_SPONDYLOPATHY.gwas.imputed_v3.both_sexes.tsv.bgz -O M13_SPONDYLOPATHY.gwas.imputed_v3.both_sexes.tsv.bgz	https://broad-ukb-sumstats-us-east-1.s3.amazonaws.com/round2/additive-tsvs/M13_SPONDYLOPATHY.gwas.imputed_v3.both_sexes.tsv.bgz
IV_mhc	M13_SPONDYLOPATHY	#Spondylopathies	5	0	MR-RAPS	NA	0.000525729	0.00207429	0.79992	0.90608	1.001	0.996,1.005	NA	NA	both_sexes	categorical	finngen	361194	0	356801	4393	NA	1.3	http://biobank.ctsu.ox.ac.uk/crystal/field.cgi?id=M13	wget https://broad-ukb-sumstats-us-east-1.s3.amazonaws.com/round2/additive-tsvs/M13_SPONDYLOPATHY.gwas.imputed_v3.both_sexes.tsv.bgz -O M13_SPONDYLOPATHY.gwas.imputed_v3.both_sexes.tsv.bgz	https://broad-ukb-sumstats-us-east-1.s3.amazonaws.com/round2/additive-tsvs/M13_SPONDYLOPATHY.gwas.imputed_v3.both_sexes.tsv.bgz
IV_mhc	M13_SPONDYLOPATHY	#Spondylopathies	5	0	IVW_delta	NA	0.000423482	0.00236902	0.858127	0.964867	1	0.996,1.005	NA	0.255812	both_sexes	categorical	finngen	361194	0	356801	4393	NA	1.3	http://biobank.ctsu.ox.ac.uk/crystal/field.cgi?id=M13	wget https://broad-ukb-sumstats-us-east-1.s3.amazonaws.com/round2/additive-tsvs/M13_SPONDYLOPATHY.gwas.imputed_v3.both_sexes.tsv.bgz -O M13_SPONDYLOPATHY.gwas.imputed_v3.both_sexes.tsv.bgz	https://broad-ukb-sumstats-us-east-1.s3.amazonaws.com/round2/additive-tsvs/M13_SPONDYLOPATHY.gwas.imputed_v3.both_sexes.tsv.bgz
IV_mhc	M13_SPONDYLOPATHY	#Spondylopathies	5	0	MR-PRESSO	NA	0.000510295	0.00243281	0.844109	0.946236	1.001	0.996,1.005	NA	NA	both_sexes	categorical	finngen	361194	0	356801	4393	NA	1.3	http://biobank.ctsu.ox.ac.uk/crystal/field.cgi?id=M13	wget https://broad-ukb-sumstats-us-east-1.s3.amazonaws.com/round2/additive-tsvs/M13_SPONDYLOPATHY.gwas.imputed_v3.both_sexes.tsv.bgz -O M13_SPONDYLOPATHY.gwas.imputed_v3.both_sexes.tsv.bgz	https://broad-ukb-sumstats-us-east-1.s3.amazonaws.com/round2/additive-tsvs/M13_SPONDYLOPATHY.gwas.imputed_v3.both_sexes.tsv.bgz
IV_full	6017	Able to walk or cycle unaided for 10 minutes	49	0	Weighted median	NA	-0.00239814	0.0129609	0.853207	0.99572	0.998	0.973,1.023	NA	NA	both_sexes	binary	phesant	53746	307448	51835	1911	Exercise safety question 4, asked prior to fitness test Are you able to walk or cycle unaided for 10 minutes	2.7	http://biobank.ctsu.ox.ac.uk/crystal/field.cgi?id=6017	wget https://broad-ukb-sumstats-us-east-1.s3.amazonaws.com/round2/additive-tsvs/6017.gwas.imputed_v3.both_sexes.tsv.bgz -O 6017.gwas.imputed_v3.both_sexes.tsv.bgz	https://broad-ukb-sumstats-us-east-1.s3.amazonaws.com/round2/additive-tsvs/6017.gwas.imputed_v3.both_sexes.tsv.bgz
IV_full	6017	Able to walk or cycle unaided for 10 minutes	49	0	MR-Egger	0.517707	-0.0124638	0.0189362	0.51362	0.89341	0.988	0.952,1.025	NA	0.676093	both_sexes	binary	phesant	53746	307448	51835	1911	Exercise safety question 4, asked prior to fitness test Are you able to walk or cycle unaided for 10 minutes	2.7	http://biobank.ctsu.ox.ac.uk/crystal/field.cgi?id=6017	wget https://broad-ukb-sumstats-us-east-1.s3.amazonaws.com/round2/additive-tsvs/6017.gwas.imputed_v3.both_sexes.tsv.bgz -O 6017.gwas.imputed_v3.both_sexes.tsv.bgz	https://broad-ukb-sumstats-us-east-1.s3.amazonaws.com/round2/additive-tsvs/6017.gwas.imputed_v3.both_sexes.tsv.bgz
IV_full	6017	Able to walk or cycle unaided for 10 minutes	49	0	MR-RAPS	NA	-0.00137677	0.00860897	0.872941	0.974319	0.999	0.982,1.016	NA	NA	both_sexes	binary	phesant	53746	307448	51835	1911	Exercise safety question 4, asked prior to fitness test Are you able to walk or cycle unaided for 10 minutes	2.7	http://biobank.ctsu.ox.ac.uk/crystal/field.cgi?id=6017	wget https://broad-ukb-sumstats-us-east-1.s3.amazonaws.com/round2/additive-tsvs/6017.gwas.imputed_v3.both_sexes.tsv.bgz -O 6017.gwas.imputed_v3.both_sexes.tsv.bgz	https://broad-ukb-sumstats-us-east-1.s3.amazonaws.com/round2/additive-tsvs/6017.gwas.imputed_v3.both_sexes.tsv.bgz
IV_full	6017	Able to walk or cycle unaided for 10 minutes	49	0	IVW_delta	NA	-0.00144776	0.00829349	0.861421	0.975709	0.999	0.982,1.015	NA	0.843137	both_sexes	binary	phesant	53746	307448	51835	1911	Exercise safety question 4, asked prior to fitness test Are you able to walk or cycle unaided for 10 minutes	2.7	http://biobank.ctsu.ox.ac.uk/crystal/field.cgi?id=6017	wget https://broad-ukb-sumstats-us-east-1.s3.amazonaws.com/round2/additive-tsvs/6017.gwas.imputed_v3.both_sexes.tsv.bgz -O 6017.gwas.imputed_v3.both_sexes.tsv.bgz	https://broad-ukb-sumstats-us-east-1.s3.amazonaws.com/round2/additive-tsvs/6017.gwas.imputed_v3.both_sexes.tsv.bgz
IV_full	6017	Able to walk or cycle unaided for 10 minutes	49	0	MR-PRESSO	NA	-0.00131429	0.00764315	0.864195	0.97763	0.999	0.984,1.014	NA	NA	both_sexes	binary	phesant	53746	307448	51835	1911	Exercise safety question 4, asked prior to fitness test Are you able to walk or cycle unaided for 10 minutes	2.7	http://biobank.ctsu.ox.ac.uk/crystal/field.cgi?id=6017	wget https://broad-ukb-sumstats-us-east-1.s3.amazonaws.com/round2/additive-tsvs/6017.gwas.imputed_v3.both_sexes.tsv.bgz -O 6017.gwas.imputed_v3.both_sexes.tsv.bgz	https://broad-ukb-sumstats-us-east-1.s3.amazonaws.com/round2/additive-tsvs/6017.gwas.imputed_v3.both_sexes.tsv.bgz
IV_no.mhc	6017	Able to walk or cycle unaided for 10 minutes	44	0	Weighted median	NA	0.00648146	0.0127877	0.612259	0.994582	1.007	0.982,1.032	NA	NA	both_sexes	binary	phesant	53746	307448	51835	1911	Exercise safety question 4, asked prior to fitness test Are you able to walk or cycle unaided for 10 minutes	2.7	http://biobank.ctsu.ox.ac.uk/crystal/field.cgi?id=6017	wget https://broad-ukb-sumstats-us-east-1.s3.amazonaws.com/round2/additive-tsvs/6017.gwas.imputed_v3.both_sexes.tsv.bgz -O 6017.gwas.imputed_v3.both_sexes.tsv.bgz	https://broad-ukb-sumstats-us-east-1.s3.amazonaws.com/round2/additive-tsvs/6017.gwas.imputed_v3.both_sexes.tsv.bgz
IV_no.mhc	6017	Able to walk or cycle unaided for 10 minutes	44	0	MR-Egger	0.414158	-0.0122065	0.0212322	0.568421	0.954455	0.988	0.948,1.03	NA	0.722662	both_sexes	binary	phesant	53746	307448	51835	1911	Exercise safety question 4, asked prior to fitness test Are you able to walk or cycle unaided for 10 minutes	2.7	http://biobank.ctsu.ox.ac.uk/crystal/field.cgi?id=6017	wget https://broad-ukb-sumstats-us-east-1.s3.amazonaws.com/round2/additive-tsvs/6017.gwas.imputed_v3.both_sexes.tsv.bgz -O 6017.gwas.imputed_v3.both_sexes.tsv.bgz	https://broad-ukb-sumstats-us-east-1.s3.amazonaws.com/round2/additive-tsvs/6017.gwas.imputed_v3.both_sexes.tsv.bgz
IV_no.mhc	6017	Able to walk or cycle unaided for 10 minutes	44	0	MR-RAPS	NA	0.00378996	0.00977706	0.698284	0.957417	1.004	0.985,1.023	NA	NA	both_sexes	binary	phesant	53746	307448	51835	1911	Exercise safety question 4, asked prior to fitness test Are you able to walk or cycle unaided for 10 minutes	2.7	http://biobank.ctsu.ox.ac.uk/crystal/field.cgi?id=6017	wget https://broad-ukb-sumstats-us-east-1.s3.amazonaws.com/round2/additive-tsvs/6017.gwas.imputed_v3.both_sexes.tsv.bgz -O 6017.gwas.imputed_v3.both_sexes.tsv.bgz	https://broad-ukb-sumstats-us-east-1.s3.amazonaws.com/round2/additive-tsvs/6017.gwas.imputed_v3.both_sexes.tsv.bgz
IV_no.mhc	6017	Able to walk or cycle unaided for 10 minutes	44	0	IVW_delta	NA	0.00329126	0.00934878	0.724799	0.983374	1.003	0.985,1.022	NA	0.864421	both_sexes	binary	phesant	53746	307448	51835	1911	Exercise safety question 4, asked prior to fitness test Are you able to walk or cycle unaided for 10 minutes	2.7	http://biobank.ctsu.ox.ac.uk/crystal/field.cgi?id=6017	wget https://broad-ukb-sumstats-us-east-1.s3.amazonaws.com/round2/additive-tsvs/6017.gwas.imputed_v3.both_sexes.tsv.bgz -O 6017.gwas.imputed_v3.both_sexes.tsv.bgz	https://broad-ukb-sumstats-us-east-1.s3.amazonaws.com/round2/additive-tsvs/6017.gwas.imputed_v3.both_sexes.tsv.bgz
IV_no.mhc	6017	Able to walk or cycle unaided for 10 minutes	44	0	MR-PRESSO	NA	0.00360075	0.00846219	0.672587	0.949072	1.004	0.987,1.02	NA	NA	both_sexes	binary	phesant	53746	307448	51835	1911	Exercise safety question 4, asked prior to fitness test Are you able to walk or cycle unaided for 10 minutes	2.7	http://biobank.ctsu.ox.ac.uk/crystal/field.cgi?id=6017	wget https://broad-ukb-sumstats-us-east-1.s3.amazonaws.com/round2/additive-tsvs/6017.gwas.imputed_v3.both_sexes.tsv.bgz -O 6017.gwas.imputed_v3.both_sexes.tsv.bgz	https://broad-ukb-sumstats-us-east-1.s3.amazonaws.com/round2/additive-tsvs/6017.gwas.imputed_v3.both_sexes.tsv.bgz
IV_mhc	6017	Able to walk or cycle unaided for 10 minutes	5	0	Weighted median	NA	-0.0164437	0.0226889	0.468608	0.786933	0.984	0.941,1.028	NA	NA	both_sexes	binary	phesant	53746	307448	51835	1911	Exercise safety question 4, asked prior to fitness test Are you able to walk or cycle unaided for 10 minutes	2.7	http://biobank.ctsu.ox.ac.uk/crystal/field.cgi?id=6017	wget https://broad-ukb-sumstats-us-east-1.s3.amazonaws.com/round2/additive-tsvs/6017.gwas.imputed_v3.both_sexes.tsv.bgz -O 6017.gwas.imputed_v3.both_sexes.tsv.bgz	https://broad-ukb-sumstats-us-east-1.s3.amazonaws.com/round2/additive-tsvs/6017.gwas.imputed_v3.both_sexes.tsv.bgz
IV_mhc	6017	Able to walk or cycle unaided for 10 minutes	5	0	MR-Egger	0.198227	0.0723334	0.0587131	0.305713	0.978559	1.075	0.958,1.206	NA	0.674247	both_sexes	binary	phesant	53746	307448	51835	1911	Exercise safety question 4, asked prior to fitness test Are you able to walk or cycle unaided for 10 minutes	2.7	http://biobank.ctsu.ox.ac.uk/crystal/field.cgi?id=6017	wget https://broad-ukb-sumstats-us-east-1.s3.amazonaws.com/round2/additive-tsvs/6017.gwas.imputed_v3.both_sexes.tsv.bgz -O 6017.gwas.imputed_v3.both_sexes.tsv.bgz	https://broad-ukb-sumstats-us-east-1.s3.amazonaws.com/round2/additive-tsvs/6017.gwas.imputed_v3.both_sexes.tsv.bgz
IV_mhc	6017	Able to walk or cycle unaided for 10 minutes	5	0	MR-RAPS	NA	-0.0202535	0.0182838	0.26798	0.559637	0.98	0.945,1.016	NA	NA	both_sexes	binary	phesant	53746	307448	51835	1911	Exercise safety question 4, asked prior to fitness test Are you able to walk or cycle unaided for 10 minutes	2.7	http://biobank.ctsu.ox.ac.uk/crystal/field.cgi?id=6017	wget https://broad-ukb-sumstats-us-east-1.s3.amazonaws.com/round2/additive-tsvs/6017.gwas.imputed_v3.both_sexes.tsv.bgz -O 6017.gwas.imputed_v3.both_sexes.tsv.bgz	https://broad-ukb-sumstats-us-east-1.s3.amazonaws.com/round2/additive-tsvs/6017.gwas.imputed_v3.both_sexes.tsv.bgz
IV_mhc	6017	Able to walk or cycle unaided for 10 minutes	5	0	IVW_delta	NA	-0.0189558	0.0179692	0.29147	0.70675	0.981	0.947,1.016	NA	0.407461	both_sexes	binary	phesant	53746	307448	51835	1911	Exercise safety question 4, asked prior to fitness test Are you able to walk or cycle unaided for 10 minutes	2.7	http://biobank.ctsu.ox.ac.uk/crystal/field.cgi?id=6017	wget https://broad-ukb-sumstats-us-east-1.s3.amazonaws.com/round2/additive-tsvs/6017.gwas.imputed_v3.both_sexes.tsv.bgz -O 6017.gwas.imputed_v3.both_sexes.tsv.bgz	https://broad-ukb-sumstats-us-east-1.s3.amazonaws.com/round2/additive-tsvs/6017.gwas.imputed_v3.both_sexes.tsv.bgz
IV_mhc	6017	Able to walk or cycle unaided for 10 minutes	5	0	MR-PRESSO	NA	-0.0198212	0.0182667	0.338901	0.70795	0.98	0.946,1.016	NA	NA	both_sexes	binary	phesant	53746	307448	51835	1911	Exercise safety question 4, asked prior to fitness test Are you able to walk or cycle unaided for 10 minutes	2.7	http://biobank.ctsu.ox.ac.uk/crystal/field.cgi?id=6017	wget https://broad-ukb-sumstats-us-east-1.s3.amazonaws.com/round2/additive-tsvs/6017.gwas.imputed_v3.both_sexes.tsv.bgz -O 6017.gwas.imputed_v3.both_sexes.tsv.bgz	https://broad-ukb-sumstats-us-east-1.s3.amazonaws.com/round2/additive-tsvs/6017.gwas.imputed_v3.both_sexes.tsv.bgz
IV_full	L12_ACTINKERA	Actinic keratosis	49	0	Weighted median	NA	0.000850412	0.000759569	0.262885	0.99572	1.001	0.999,1.002	NA	NA	both_sexes	categorical	finngen	361194	0	359845	1349	NA	1.3	http://biobank.ctsu.ox.ac.uk/crystal/field.cgi?id=L12	wget https://broad-ukb-sumstats-us-east-1.s3.amazonaws.com/round2/additive-tsvs/L12_ACTINKERA.gwas.imputed_v3.both_sexes.tsv.bgz -O L12_ACTINKERA.gwas.imputed_v3.both_sexes.tsv.bgz	https://broad-ukb-sumstats-us-east-1.s3.amazonaws.com/round2/additive-tsvs/L12_ACTINKERA.gwas.imputed_v3.both_sexes.tsv.bgz
IV_full	L12_ACTINKERA	Actinic keratosis	49	0	MR-Egger	0.220098	0.00174736	0.00120337	0.153128	0.762211	1.002	0.999,1.004	NA	0.480554	both_sexes	categorical	finngen	361194	0	359845	1349	NA	1.3	http://biobank.ctsu.ox.ac.uk/crystal/field.cgi?id=L12	wget https://broad-ukb-sumstats-us-east-1.s3.amazonaws.com/round2/additive-tsvs/L12_ACTINKERA.gwas.imputed_v3.both_sexes.tsv.bgz -O L12_ACTINKERA.gwas.imputed_v3.both_sexes.tsv.bgz	https://broad-ukb-sumstats-us-east-1.s3.amazonaws.com/round2/additive-tsvs/L12_ACTINKERA.gwas.imputed_v3.both_sexes.tsv.bgz
IV_full	L12_ACTINKERA	Actinic keratosis	49	0	MR-RAPS	NA	0.000418259	0.000546063	0.443704	0.813031	1	0.999,1.001	NA	NA	both_sexes	categorical	finngen	361194	0	359845	1349	NA	1.3	http://biobank.ctsu.ox.ac.uk/crystal/field.cgi?id=L12	wget https://broad-ukb-sumstats-us-east-1.s3.amazonaws.com/round2/additive-tsvs/L12_ACTINKERA.gwas.imputed_v3.both_sexes.tsv.bgz -O L12_ACTINKERA.gwas.imputed_v3.both_sexes.tsv.bgz	https://broad-ukb-sumstats-us-east-1.s3.amazonaws.com/round2/additive-tsvs/L12_ACTINKERA.gwas.imputed_v3.both_sexes.tsv.bgz
IV_full	L12_ACTINKERA	Actinic keratosis	49	0	IVW_delta	NA	0.000359086	0.000528774	0.497081	0.930495	1	0.999,1.001	NA	0.731103	both_sexes	categorical	finngen	361194	0	359845	1349	NA	1.3	http://biobank.ctsu.ox.ac.uk/crystal/field.cgi?id=L12	wget https://broad-ukb-sumstats-us-east-1.s3.amazonaws.com/round2/additive-tsvs/L12_ACTINKERA.gwas.imputed_v3.both_sexes.tsv.bgz -O L12_ACTINKERA.gwas.imputed_v3.both_sexes.tsv.bgz	https://broad-ukb-sumstats-us-east-1.s3.amazonaws.com/round2/additive-tsvs/L12_ACTINKERA.gwas.imputed_v3.both_sexes.tsv.bgz
IV_full	L12_ACTINKERA	Actinic keratosis	49	0	MR-PRESSO	NA	0.000396723	0.000518664	0.448079	0.851736	1	0.999,1.001	NA	NA	both_sexes	categorical	finngen	361194	0	359845	1349	NA	1.3	http://biobank.ctsu.ox.ac.uk/crystal/field.cgi?id=L12	wget https://broad-ukb-sumstats-us-east-1.s3.amazonaws.com/round2/additive-tsvs/L12_ACTINKERA.gwas.imputed_v3.both_sexes.tsv.bgz -O L12_ACTINKERA.gwas.imputed_v3.both_sexes.tsv.bgz	https://broad-ukb-sumstats-us-east-1.s3.amazonaws.com/round2/additive-tsvs/L12_ACTINKERA.gwas.imputed_v3.both_sexes.tsv.bgz
IV_no.mhc	L12_ACTINKERA	Actinic keratosis	44	0	Weighted median	NA	0.000575084	0.000810531	0.478005	0.994582	1.001	0.999,1.002	NA	NA	both_sexes	categorical	finngen	361194	0	359845	1349	NA	1.3	http://biobank.ctsu.ox.ac.uk/crystal/field.cgi?id=L12	wget https://broad-ukb-sumstats-us-east-1.s3.amazonaws.com/round2/additive-tsvs/L12_ACTINKERA.gwas.imputed_v3.both_sexes.tsv.bgz -O L12_ACTINKERA.gwas.imputed_v3.both_sexes.tsv.bgz	https://broad-ukb-sumstats-us-east-1.s3.amazonaws.com/round2/additive-tsvs/L12_ACTINKERA.gwas.imputed_v3.both_sexes.tsv.bgz
IV_no.mhc	L12_ACTINKERA	Actinic keratosis	44	0	MR-Egger	0.233391	0.00180935	0.00134877	0.186974	0.954455	1.002	0.999,1.004	NA	0.471256	both_sexes	categorical	finngen	361194	0	359845	1349	NA	1.3	http://biobank.ctsu.ox.ac.uk/crystal/field.cgi?id=L12	wget https://broad-ukb-sumstats-us-east-1.s3.amazonaws.com/round2/additive-tsvs/L12_ACTINKERA.gwas.imputed_v3.both_sexes.tsv.bgz -O L12_ACTINKERA.gwas.imputed_v3.both_sexes.tsv.bgz	https://broad-ukb-sumstats-us-east-1.s3.amazonaws.com/round2/additive-tsvs/L12_ACTINKERA.gwas.imputed_v3.both_sexes.tsv.bgz
IV_no.mhc	L12_ACTINKERA	Actinic keratosis	44	0	MR-RAPS	NA	0.000358896	0.000619177	0.562162	0.957417	1	0.999,1.002	NA	NA	both_sexes	categorical	finngen	361194	0	359845	1349	NA	1.3	http://biobank.ctsu.ox.ac.uk/crystal/field.cgi?id=L12	wget https://broad-ukb-sumstats-us-east-1.s3.amazonaws.com/round2/additive-tsvs/L12_ACTINKERA.gwas.imputed_v3.both_sexes.tsv.bgz -O L12_ACTINKERA.gwas.imputed_v3.both_sexes.tsv.bgz	https://broad-ukb-sumstats-us-east-1.s3.amazonaws.com/round2/additive-tsvs/L12_ACTINKERA.gwas.imputed_v3.both_sexes.tsv.bgz
IV_no.mhc	L12_ACTINKERA	Actinic keratosis	44	0	IVW_delta	NA	0.000294574	0.000596643	0.621505	0.983374	1	0.999,1.001	NA	0.72965	both_sexes	categorical	finngen	361194	0	359845	1349	NA	1.3	http://biobank.ctsu.ox.ac.uk/crystal/field.cgi?id=L12	wget https://broad-ukb-sumstats-us-east-1.s3.amazonaws.com/round2/additive-tsvs/L12_ACTINKERA.gwas.imputed_v3.both_sexes.tsv.bgz -O L12_ACTINKERA.gwas.imputed_v3.both_sexes.tsv.bgz	https://broad-ukb-sumstats-us-east-1.s3.amazonaws.com/round2/additive-tsvs/L12_ACTINKERA.gwas.imputed_v3.both_sexes.tsv.bgz
IV_no.mhc	L12_ACTINKERA	Actinic keratosis	44	0	MR-PRESSO	NA	0.000337893	0.000584541	0.566247	0.949072	1	0.999,1.001	NA	NA	both_sexes	categorical	finngen	361194	0	359845	1349	NA	1.3	http://biobank.ctsu.ox.ac.uk/crystal/field.cgi?id=L12	wget https://broad-ukb-sumstats-us-east-1.s3.amazonaws.com/round2/additive-tsvs/L12_ACTINKERA.gwas.imputed_v3.both_sexes.tsv.bgz -O L12_ACTINKERA.gwas.imputed_v3.both_sexes.tsv.bgz	https://broad-ukb-sumstats-us-east-1.s3.amazonaws.com/round2/additive-tsvs/L12_ACTINKERA.gwas.imputed_v3.both_sexes.tsv.bgz
IV_mhc	L12_ACTINKERA	Actinic keratosis	5	0	Weighted median	NA	0.000528754	0.00141967	0.709559	0.892956	1.001	0.998,1.003	NA	NA	both_sexes	categorical	finngen	361194	0	359845	1349	NA	1.3	http://biobank.ctsu.ox.ac.uk/crystal/field.cgi?id=L12	wget https://broad-ukb-sumstats-us-east-1.s3.amazonaws.com/round2/additive-tsvs/L12_ACTINKERA.gwas.imputed_v3.both_sexes.tsv.bgz -O L12_ACTINKERA.gwas.imputed_v3.both_sexes.tsv.bgz	https://broad-ukb-sumstats-us-east-1.s3.amazonaws.com/round2/additive-tsvs/L12_ACTINKERA.gwas.imputed_v3.both_sexes.tsv.bgz
IV_mhc	L12_ACTINKERA	Actinic keratosis	5	0	MR-Egger	0.875528	0.00138512	0.0047226	0.788414	0.98736	1.001	0.992,1.011	NA	0.18708	both_sexes	categorical	finngen	361194	0	359845	1349	NA	1.3	http://biobank.ctsu.ox.ac.uk/crystal/field.cgi?id=L12	wget https://broad-ukb-sumstats-us-east-1.s3.amazonaws.com/round2/additive-tsvs/L12_ACTINKERA.gwas.imputed_v3.both_sexes.tsv.bgz -O L12_ACTINKERA.gwas.imputed_v3.both_sexes.tsv.bgz	https://broad-ukb-sumstats-us-east-1.s3.amazonaws.com/round2/additive-tsvs/L12_ACTINKERA.gwas.imputed_v3.both_sexes.tsv.bgz
IV_mhc	L12_ACTINKERA	Actinic keratosis	5	0	MR-RAPS	NA	0.000633708	0.00115808	0.584237	0.812986	1.001	0.998,1.003	NA	NA	both_sexes	categorical	finngen	361194	0	359845	1349	NA	1.3	http://biobank.ctsu.ox.ac.uk/crystal/field.cgi?id=L12	wget https://broad-ukb-sumstats-us-east-1.s3.amazonaws.com/round2/additive-tsvs/L12_ACTINKERA.gwas.imputed_v3.both_sexes.tsv.bgz -O L12_ACTINKERA.gwas.imputed_v3.both_sexes.tsv.bgz	https://broad-ukb-sumstats-us-east-1.s3.amazonaws.com/round2/additive-tsvs/L12_ACTINKERA.gwas.imputed_v3.both_sexes.tsv.bgz
IV_mhc	L12_ACTINKERA	Actinic keratosis	5	0	IVW_delta	NA	0.000595242	0.00122188	0.62615	0.900732	1.001	0.998,1.003	NA	0.332847	both_sexes	categorical	finngen	361194	0	359845	1349	NA	1.3	http://biobank.ctsu.ox.ac.uk/crystal/field.cgi?id=L12	wget https://broad-ukb-sumstats-us-east-1.s3.amazonaws.com/round2/additive-tsvs/L12_ACTINKERA.gwas.imputed_v3.both_sexes.tsv.bgz -O L12_ACTINKERA.gwas.imputed_v3.both_sexes.tsv.bgz	https://broad-ukb-sumstats-us-east-1.s3.amazonaws.com/round2/additive-tsvs/L12_ACTINKERA.gwas.imputed_v3.both_sexes.tsv.bgz
IV_mhc	L12_ACTINKERA	Actinic keratosis	5	0	MR-PRESSO	NA	0.00061788	0.0012409	0.644666	0.883669	1.001	0.998,1.003	NA	NA	both_sexes	categorical	finngen	361194	0	359845	1349	NA	1.3	http://biobank.ctsu.ox.ac.uk/crystal/field.cgi?id=L12	wget https://broad-ukb-sumstats-us-east-1.s3.amazonaws.com/round2/additive-tsvs/L12_ACTINKERA.gwas.imputed_v3.both_sexes.tsv.bgz -O L12_ACTINKERA.gwas.imputed_v3.both_sexes.tsv.bgz	https://broad-ukb-sumstats-us-east-1.s3.amazonaws.com/round2/additive-tsvs/L12_ACTINKERA.gwas.imputed_v3.both_sexes.tsv.bgz
IV_full	K11_ACUTGASTR	Acute gastritis	49	0	Weighted median	NA	6.50588e-05	0.000517225	0.899903	0.99572	1	0.999,1.001	NA	NA	both_sexes	categorical	finngen	361194	0	360600	594	NA	1.3	http://biobank.ctsu.ox.ac.uk/crystal/field.cgi?id=K11	wget https://broad-ukb-sumstats-us-east-1.s3.amazonaws.com/round2/additive-tsvs/K11_ACUTGASTR.gwas.imputed_v3.both_sexes.tsv.bgz -O K11_ACUTGASTR.gwas.imputed_v3.both_sexes.tsv.bgz	https://broad-ukb-sumstats-us-east-1.s3.amazonaws.com/round2/additive-tsvs/K11_ACUTGASTR.gwas.imputed_v3.both_sexes.tsv.bgz
IV_full	K11_ACUTGASTR	Acute gastritis	49	0	MR-Egger	0.686317	0.000471951	0.000799986	0.558051	0.897659	1	0.999,1.002	NA	0.623414	both_sexes	categorical	finngen	361194	0	360600	594	NA	1.3	http://biobank.ctsu.ox.ac.uk/crystal/field.cgi?id=K11	wget https://broad-ukb-sumstats-us-east-1.s3.amazonaws.com/round2/additive-tsvs/K11_ACUTGASTR.gwas.imputed_v3.both_sexes.tsv.bgz -O K11_ACUTGASTR.gwas.imputed_v3.both_sexes.tsv.bgz	https://broad-ukb-sumstats-us-east-1.s3.amazonaws.com/round2/additive-tsvs/K11_ACUTGASTR.gwas.imputed_v3.both_sexes.tsv.bgz
IV_full	K11_ACUTGASTR	Acute gastritis	49	0	MR-RAPS	NA	0.000187134	0.000363889	0.60707	0.871788	1	0.999,1.001	NA	NA	both_sexes	categorical	finngen	361194	0	360600	594	NA	1.3	http://biobank.ctsu.ox.ac.uk/crystal/field.cgi?id=K11	wget https://broad-ukb-sumstats-us-east-1.s3.amazonaws.com/round2/additive-tsvs/K11_ACUTGASTR.gwas.imputed_v3.both_sexes.tsv.bgz -O K11_ACUTGASTR.gwas.imputed_v3.both_sexes.tsv.bgz	https://broad-ukb-sumstats-us-east-1.s3.amazonaws.com/round2/additive-tsvs/K11_ACUTGASTR.gwas.imputed_v3.both_sexes.tsv.bgz
IV_full	K11_ACUTGASTR	Acute gastritis	49	0	IVW_delta	NA	0.00016915	0.000350768	0.629645	0.943779	1	0.999,1.001	NA	0.858987	both_sexes	categorical	finngen	361194	0	360600	594	NA	1.3	http://biobank.ctsu.ox.ac.uk/crystal/field.cgi?id=K11	wget https://broad-ukb-sumstats-us-east-1.s3.amazonaws.com/round2/additive-tsvs/K11_ACUTGASTR.gwas.imputed_v3.both_sexes.tsv.bgz -O K11_ACUTGASTR.gwas.imputed_v3.both_sexes.tsv.bgz	https://broad-ukb-sumstats-us-east-1.s3.amazonaws.com/round2/additive-tsvs/K11_ACUTGASTR.gwas.imputed_v3.both_sexes.tsv.bgz
IV_full	K11_ACUTGASTR	Acute gastritis	49	0	MR-PRESSO	NA	0.000178366	0.00032721	0.5882	0.89047	1	1,1.001	NA	NA	both_sexes	categorical	finngen	361194	0	360600	594	NA	1.3	http://biobank.ctsu.ox.ac.uk/crystal/field.cgi?id=K11	wget https://broad-ukb-sumstats-us-east-1.s3.amazonaws.com/round2/additive-tsvs/K11_ACUTGASTR.gwas.imputed_v3.both_sexes.tsv.bgz -O K11_ACUTGASTR.gwas.imputed_v3.both_sexes.tsv.bgz	https://broad-ukb-sumstats-us-east-1.s3.amazonaws.com/round2/additive-tsvs/K11_ACUTGASTR.gwas.imputed_v3.both_sexes.tsv.bgz
IV_no.mhc	K11_ACUTGASTR	Acute gastritis	44	0	Weighted median	NA	0.0002938	0.00054326	0.588639	0.994582	1	0.999,1.001	NA	NA	both_sexes	categorical	finngen	361194	0	360600	594	NA	1.3	http://biobank.ctsu.ox.ac.uk/crystal/field.cgi?id=K11	wget https://broad-ukb-sumstats-us-east-1.s3.amazonaws.com/round2/additive-tsvs/K11_ACUTGASTR.gwas.imputed_v3.both_sexes.tsv.bgz -O K11_ACUTGASTR.gwas.imputed_v3.both_sexes.tsv.bgz	https://broad-ukb-sumstats-us-east-1.s3.amazonaws.com/round2/additive-tsvs/K11_ACUTGASTR.gwas.imputed_v3.both_sexes.tsv.bgz
IV_no.mhc	K11_ACUTGASTR	Acute gastritis	44	0	MR-Egger	0.706869	0.00052742	0.000896648	0.559539	0.954455	1.001	0.999,1.002	NA	0.514296	both_sexes	categorical	finngen	361194	0	360600	594	NA	1.3	http://biobank.ctsu.ox.ac.uk/crystal/field.cgi?id=K11	wget https://broad-ukb-sumstats-us-east-1.s3.amazonaws.com/round2/additive-tsvs/K11_ACUTGASTR.gwas.imputed_v3.both_sexes.tsv.bgz -O K11_ACUTGASTR.gwas.imputed_v3.both_sexes.tsv.bgz	https://broad-ukb-sumstats-us-east-1.s3.amazonaws.com/round2/additive-tsvs/K11_ACUTGASTR.gwas.imputed_v3.both_sexes.tsv.bgz
IV_no.mhc	K11_ACUTGASTR	Acute gastritis	44	0	MR-RAPS	NA	0.000234218	0.000412205	0.569895	0.957417	1	0.999,1.001	NA	NA	both_sexes	categorical	finngen	361194	0	360600	594	NA	1.3	http://biobank.ctsu.ox.ac.uk/crystal/field.cgi?id=K11	wget https://broad-ukb-sumstats-us-east-1.s3.amazonaws.com/round2/additive-tsvs/K11_ACUTGASTR.gwas.imputed_v3.both_sexes.tsv.bgz -O K11_ACUTGASTR.gwas.imputed_v3.both_sexes.tsv.bgz	https://broad-ukb-sumstats-us-east-1.s3.amazonaws.com/round2/additive-tsvs/K11_ACUTGASTR.gwas.imputed_v3.both_sexes.tsv.bgz
IV_no.mhc	K11_ACUTGASTR	Acute gastritis	44	0	IVW_delta	NA	0.000214672	0.000396293	0.588024	0.983374	1	0.999,1.001	NA	0.789756	both_sexes	categorical	finngen	361194	0	360600	594	NA	1.3	http://biobank.ctsu.ox.ac.uk/crystal/field.cgi?id=K11	wget https://broad-ukb-sumstats-us-east-1.s3.amazonaws.com/round2/additive-tsvs/K11_ACUTGASTR.gwas.imputed_v3.both_sexes.tsv.bgz -O K11_ACUTGASTR.gwas.imputed_v3.both_sexes.tsv.bgz	https://broad-ukb-sumstats-us-east-1.s3.amazonaws.com/round2/additive-tsvs/K11_ACUTGASTR.gwas.imputed_v3.both_sexes.tsv.bgz
IV_no.mhc	K11_ACUTGASTR	Acute gastritis	44	0	MR-PRESSO	NA	0.00022109	0.000378167	0.561847	0.949072	1	0.999,1.001	NA	NA	both_sexes	categorical	finngen	361194	0	360600	594	NA	1.3	http://biobank.ctsu.ox.ac.uk/crystal/field.cgi?id=K11	wget https://broad-ukb-sumstats-us-east-1.s3.amazonaws.com/round2/additive-tsvs/K11_ACUTGASTR.gwas.imputed_v3.both_sexes.tsv.bgz -O K11_ACUTGASTR.gwas.imputed_v3.both_sexes.tsv.bgz	https://broad-ukb-sumstats-us-east-1.s3.amazonaws.com/round2/additive-tsvs/K11_ACUTGASTR.gwas.imputed_v3.both_sexes.tsv.bgz
IV_mhc	K11_ACUTGASTR	Acute gastritis	5	0	Weighted median	NA	-0.000132586	0.000919062	0.885293	0.961415	1	0.998,1.002	NA	NA	both_sexes	categorical	finngen	361194	0	360600	594	NA	1.3	http://biobank.ctsu.ox.ac.uk/crystal/field.cgi?id=K11	wget https://broad-ukb-sumstats-us-east-1.s3.amazonaws.com/round2/additive-tsvs/K11_ACUTGASTR.gwas.imputed_v3.both_sexes.tsv.bgz -O K11_ACUTGASTR.gwas.imputed_v3.both_sexes.tsv.bgz	https://broad-ukb-sumstats-us-east-1.s3.amazonaws.com/round2/additive-tsvs/K11_ACUTGASTR.gwas.imputed_v3.both_sexes.tsv.bgz
IV_mhc	K11_ACUTGASTR	Acute gastritis	5	0	MR-Egger	0.693681	0.00104445	0.00248215	0.702237	0.978559	1.001	0.996,1.006	NA	0.543512	both_sexes	categorical	finngen	361194	0	360600	594	NA	1.3	http://biobank.ctsu.ox.ac.uk/crystal/field.cgi?id=K11	wget https://broad-ukb-sumstats-us-east-1.s3.amazonaws.com/round2/additive-tsvs/K11_ACUTGASTR.gwas.imputed_v3.both_sexes.tsv.bgz -O K11_ACUTGASTR.gwas.imputed_v3.both_sexes.tsv.bgz	https://broad-ukb-sumstats-us-east-1.s3.amazonaws.com/round2/additive-tsvs/K11_ACUTGASTR.gwas.imputed_v3.both_sexes.tsv.bgz
IV_mhc	K11_ACUTGASTR	Acute gastritis	5	0	MR-RAPS	NA	1.79704e-05	0.00077448	0.981488	0.992353	1	0.999,1.002	NA	NA	both_sexes	categorical	finngen	361194	0	360600	594	NA	1.3	http://biobank.ctsu.ox.ac.uk/crystal/field.cgi?id=K11	wget https://broad-ukb-sumstats-us-east-1.s3.amazonaws.com/round2/additive-tsvs/K11_ACUTGASTR.gwas.imputed_v3.both_sexes.tsv.bgz -O K11_ACUTGASTR.gwas.imputed_v3.both_sexes.tsv.bgz	https://broad-ukb-sumstats-us-east-1.s3.amazonaws.com/round2/additive-tsvs/K11_ACUTGASTR.gwas.imputed_v3.both_sexes.tsv.bgz
IV_mhc	K11_ACUTGASTR	Acute gastritis	5	0	IVW_delta	NA	4.46082e-06	0.000753762	0.995278	0.999881	1	0.999,1.001	NA	0.695872	both_sexes	categorical	finngen	361194	0	360600	594	NA	1.3	http://biobank.ctsu.ox.ac.uk/crystal/field.cgi?id=K11	wget https://broad-ukb-sumstats-us-east-1.s3.amazonaws.com/round2/additive-tsvs/K11_ACUTGASTR.gwas.imputed_v3.both_sexes.tsv.bgz -O K11_ACUTGASTR.gwas.imputed_v3.both_sexes.tsv.bgz	https://broad-ukb-sumstats-us-east-1.s3.amazonaws.com/round2/additive-tsvs/K11_ACUTGASTR.gwas.imputed_v3.both_sexes.tsv.bgz
IV_mhc	K11_ACUTGASTR	Acute gastritis	5	0	MR-PRESSO	NA	1.77564e-05	0.000572018	0.976723	0.994262	1	0.999,1.001	NA	NA	both_sexes	categorical	finngen	361194	0	360600	594	NA	1.3	http://biobank.ctsu.ox.ac.uk/crystal/field.cgi?id=K11	wget https://broad-ukb-sumstats-us-east-1.s3.amazonaws.com/round2/additive-tsvs/K11_ACUTGASTR.gwas.imputed_v3.both_sexes.tsv.bgz -O K11_ACUTGASTR.gwas.imputed_v3.both_sexes.tsv.bgz	https://broad-ukb-sumstats-us-east-1.s3.amazonaws.com/round2/additive-tsvs/K11_ACUTGASTR.gwas.imputed_v3.both_sexes.tsv.bgz
IV_full	M13_ADHCAPSULITIS	Adhesive capsulitis of shoulder	49	0	Weighted median	NA	-0.000373006	0.000722125	0.605478	0.99572	1	0.998,1.001	NA	NA	both_sexes	categorical	finngen	361194	0	359996	1198	NA	1.3	http://biobank.ctsu.ox.ac.uk/crystal/field.cgi?id=M13	wget https://broad-ukb-sumstats-us-east-1.s3.amazonaws.com/round2/additive-tsvs/M13_ADHCAPSULITIS.gwas.imputed_v3.both_sexes.tsv.bgz -O M13_ADHCAPSULITIS.gwas.imputed_v3.both_sexes.tsv.bgz	https://broad-ukb-sumstats-us-east-1.s3.amazonaws.com/round2/additive-tsvs/M13_ADHCAPSULITIS.gwas.imputed_v3.both_sexes.tsv.bgz
IV_full	M13_ADHCAPSULITIS	Adhesive capsulitis of shoulder	49	0	MR-Egger	0.411635	0.00146854	0.0012459	0.24445	0.804624	1.001	0.999,1.004	NA	0.158281	both_sexes	categorical	finngen	361194	0	359996	1198	NA	1.3	http://biobank.ctsu.ox.ac.uk/crystal/field.cgi?id=M13	wget https://broad-ukb-sumstats-us-east-1.s3.amazonaws.com/round2/additive-tsvs/M13_ADHCAPSULITIS.gwas.imputed_v3.both_sexes.tsv.bgz -O M13_ADHCAPSULITIS.gwas.imputed_v3.both_sexes.tsv.bgz	https://broad-ukb-sumstats-us-east-1.s3.amazonaws.com/round2/additive-tsvs/M13_ADHCAPSULITIS.gwas.imputed_v3.both_sexes.tsv.bgz
IV_full	M13_ADHCAPSULITIS	Adhesive capsulitis of shoulder	49	0	MR-RAPS	NA	0.000571624	0.000512391	0.264593	0.713316	1.001	1,1.002	NA	NA	both_sexes	categorical	finngen	361194	0	359996	1198	NA	1.3	http://biobank.ctsu.ox.ac.uk/crystal/field.cgi?id=M13	wget https://broad-ukb-sumstats-us-east-1.s3.amazonaws.com/round2/additive-tsvs/M13_ADHCAPSULITIS.gwas.imputed_v3.both_sexes.tsv.bgz -O M13_ADHCAPSULITIS.gwas.imputed_v3.both_sexes.tsv.bgz	https://broad-ukb-sumstats-us-east-1.s3.amazonaws.com/round2/additive-tsvs/M13_ADHCAPSULITIS.gwas.imputed_v3.both_sexes.tsv.bgz
IV_full	M13_ADHCAPSULITIS	Adhesive capsulitis of shoulder	49	0	IVW_delta	NA	0.000408382	0.000502547	0.416433	0.910348	1	0.999,1.001	NA	0.458302	both_sexes	categorical	finngen	361194	0	359996	1198	NA	1.3	http://biobank.ctsu.ox.ac.uk/crystal/field.cgi?id=M13	wget https://broad-ukb-sumstats-us-east-1.s3.amazonaws.com/round2/additive-tsvs/M13_ADHCAPSULITIS.gwas.imputed_v3.both_sexes.tsv.bgz -O M13_ADHCAPSULITIS.gwas.imputed_v3.both_sexes.tsv.bgz	https://broad-ukb-sumstats-us-east-1.s3.amazonaws.com/round2/additive-tsvs/M13_ADHCAPSULITIS.gwas.imputed_v3.both_sexes.tsv.bgz
IV_full	M13_ADHCAPSULITIS	Adhesive capsulitis of shoulder	49	0	MR-PRESSO	NA	0.000536467	0.000533297	0.319487	0.790614	1.001	0.999,1.002	NA	NA	both_sexes	categorical	finngen	361194	0	359996	1198	NA	1.3	http://biobank.ctsu.ox.ac.uk/crystal/field.cgi?id=M13	wget https://broad-ukb-sumstats-us-east-1.s3.amazonaws.com/round2/additive-tsvs/M13_ADHCAPSULITIS.gwas.imputed_v3.both_sexes.tsv.bgz -O M13_ADHCAPSULITIS.gwas.imputed_v3.both_sexes.tsv.bgz	https://broad-ukb-sumstats-us-east-1.s3.amazonaws.com/round2/additive-tsvs/M13_ADHCAPSULITIS.gwas.imputed_v3.both_sexes.tsv.bgz
IV_no.mhc	M13_ADHCAPSULITIS	Adhesive capsulitis of shoulder	44	0	Weighted median	NA	-0.000986556	0.000788467	0.210849	0.994582	0.999	0.997,1.001	NA	NA	both_sexes	categorical	finngen	361194	0	359996	1198	NA	1.3	http://biobank.ctsu.ox.ac.uk/crystal/field.cgi?id=M13	wget https://broad-ukb-sumstats-us-east-1.s3.amazonaws.com/round2/additive-tsvs/M13_ADHCAPSULITIS.gwas.imputed_v3.both_sexes.tsv.bgz -O M13_ADHCAPSULITIS.gwas.imputed_v3.both_sexes.tsv.bgz	https://broad-ukb-sumstats-us-east-1.s3.amazonaws.com/round2/additive-tsvs/M13_ADHCAPSULITIS.gwas.imputed_v3.both_sexes.tsv.bgz
IV_no.mhc	M13_ADHCAPSULITIS	Adhesive capsulitis of shoulder	44	0	MR-Egger	0.916439	3.89417e-05	0.00130006	0.976246	0.996521	1	0.997,1.003	NA	0.392087	both_sexes	categorical	finngen	361194	0	359996	1198	NA	1.3	http://biobank.ctsu.ox.ac.uk/crystal/field.cgi?id=M13	wget https://broad-ukb-sumstats-us-east-1.s3.amazonaws.com/round2/additive-tsvs/M13_ADHCAPSULITIS.gwas.imputed_v3.both_sexes.tsv.bgz -O M13_ADHCAPSULITIS.gwas.imputed_v3.both_sexes.tsv.bgz	https://broad-ukb-sumstats-us-east-1.s3.amazonaws.com/round2/additive-tsvs/M13_ADHCAPSULITIS.gwas.imputed_v3.both_sexes.tsv.bgz
IV_no.mhc	M13_ADHCAPSULITIS	Adhesive capsulitis of shoulder	44	0	MR-RAPS	NA	-9.02729e-05	0.000583411	0.877032	0.971296	1	0.999,1.001	NA	NA	both_sexes	categorical	finngen	361194	0	359996	1198	NA	1.3	http://biobank.ctsu.ox.ac.uk/crystal/field.cgi?id=M13	wget https://broad-ukb-sumstats-us-east-1.s3.amazonaws.com/round2/additive-tsvs/M13_ADHCAPSULITIS.gwas.imputed_v3.both_sexes.tsv.bgz -O M13_ADHCAPSULITIS.gwas.imputed_v3.both_sexes.tsv.bgz	https://broad-ukb-sumstats-us-east-1.s3.amazonaws.com/round2/additive-tsvs/M13_ADHCAPSULITIS.gwas.imputed_v3.both_sexes.tsv.bgz
IV_no.mhc	M13_ADHCAPSULITIS	Adhesive capsulitis of shoulder	44	0	IVW_delta	NA	-0.000181085	0.000562804	0.747638	0.983374	1	0.999,1.001	NA	0.728614	both_sexes	categorical	finngen	361194	0	359996	1198	NA	1.3	http://biobank.ctsu.ox.ac.uk/crystal/field.cgi?id=M13	wget https://broad-ukb-sumstats-us-east-1.s3.amazonaws.com/round2/additive-tsvs/M13_ADHCAPSULITIS.gwas.imputed_v3.both_sexes.tsv.bgz -O M13_ADHCAPSULITIS.gwas.imputed_v3.both_sexes.tsv.bgz	https://broad-ukb-sumstats-us-east-1.s3.amazonaws.com/round2/additive-tsvs/M13_ADHCAPSULITIS.gwas.imputed_v3.both_sexes.tsv.bgz
IV_no.mhc	M13_ADHCAPSULITIS	Adhesive capsulitis of shoulder	44	0	MR-PRESSO	NA	-8.48774e-05	0.000553991	0.878949	0.972938	1	0.999,1.001	NA	NA	both_sexes	categorical	finngen	361194	0	359996	1198	NA	1.3	http://biobank.ctsu.ox.ac.uk/crystal/field.cgi?id=M13	wget https://broad-ukb-sumstats-us-east-1.s3.amazonaws.com/round2/additive-tsvs/M13_ADHCAPSULITIS.gwas.imputed_v3.both_sexes.tsv.bgz -O M13_ADHCAPSULITIS.gwas.imputed_v3.both_sexes.tsv.bgz	https://broad-ukb-sumstats-us-east-1.s3.amazonaws.com/round2/additive-tsvs/M13_ADHCAPSULITIS.gwas.imputed_v3.both_sexes.tsv.bgz
IV_mhc	M13_ADHCAPSULITIS	Adhesive capsulitis of shoulder	5	0	Weighted median	NA	0.00259346	0.00131033	0.0477896	0.255222	1.003	1,1.005	NA	NA	both_sexes	categorical	finngen	361194	0	359996	1198	NA	1.3	http://biobank.ctsu.ox.ac.uk/crystal/field.cgi?id=M13	wget https://broad-ukb-sumstats-us-east-1.s3.amazonaws.com/round2/additive-tsvs/M13_ADHCAPSULITIS.gwas.imputed_v3.both_sexes.tsv.bgz -O M13_ADHCAPSULITIS.gwas.imputed_v3.both_sexes.tsv.bgz	https://broad-ukb-sumstats-us-east-1.s3.amazonaws.com/round2/additive-tsvs/M13_ADHCAPSULITIS.gwas.imputed_v3.both_sexes.tsv.bgz
IV_mhc	M13_ADHCAPSULITIS	Adhesive capsulitis of shoulder	5	0	MR-Egger	0.54383	0.00623798	0.00517202	0.314221	0.978559	1.006	0.996,1.017	NA	0.0907692	both_sexes	categorical	finngen	361194	0	359996	1198	NA	1.3	http://biobank.ctsu.ox.ac.uk/crystal/field.cgi?id=M13	wget https://broad-ukb-sumstats-us-east-1.s3.amazonaws.com/round2/additive-tsvs/M13_ADHCAPSULITIS.gwas.imputed_v3.both_sexes.tsv.bgz -O M13_ADHCAPSULITIS.gwas.imputed_v3.both_sexes.tsv.bgz	https://broad-ukb-sumstats-us-east-1.s3.amazonaws.com/round2/additive-tsvs/M13_ADHCAPSULITIS.gwas.imputed_v3.both_sexes.tsv.bgz
IV_mhc	M13_ADHCAPSULITIS	Adhesive capsulitis of shoulder	5	0	MR-RAPS	NA	0.00298418	0.00110609	0.00697688	0.0525183	1.003	1.001,1.005	NA	NA	both_sexes	categorical	finngen	361194	0	359996	1198	NA	1.3	http://biobank.ctsu.ox.ac.uk/crystal/field.cgi?id=M13	wget https://broad-ukb-sumstats-us-east-1.s3.amazonaws.com/round2/additive-tsvs/M13_ADHCAPSULITIS.gwas.imputed_v3.both_sexes.tsv.bgz -O M13_ADHCAPSULITIS.gwas.imputed_v3.both_sexes.tsv.bgz	https://broad-ukb-sumstats-us-east-1.s3.amazonaws.com/round2/additive-tsvs/M13_ADHCAPSULITIS.gwas.imputed_v3.both_sexes.tsv.bgz
IV_mhc	M13_ADHCAPSULITIS	Adhesive capsulitis of shoulder	5	0	IVW_delta	NA	0.00264468	0.00135539	0.0510303	0.334505	1.003	1,1.005	NA	0.190712	both_sexes	categorical	finngen	361194	0	359996	1198	NA	1.3	http://biobank.ctsu.ox.ac.uk/crystal/field.cgi?id=M13	wget https://broad-ukb-sumstats-us-east-1.s3.amazonaws.com/round2/additive-tsvs/M13_ADHCAPSULITIS.gwas.imputed_v3.both_sexes.tsv.bgz -O M13_ADHCAPSULITIS.gwas.imputed_v3.both_sexes.tsv.bgz	https://broad-ukb-sumstats-us-east-1.s3.amazonaws.com/round2/additive-tsvs/M13_ADHCAPSULITIS.gwas.imputed_v3.both_sexes.tsv.bgz
IV_mhc	M13_ADHCAPSULITIS	Adhesive capsulitis of shoulder	5	0	MR-PRESSO	NA	0.00287222	0.00145371	0.119375	0.499013	1.003	1,1.006	NA	NA	both_sexes	categorical	finngen	361194	0	359996	1198	NA	1.3	http://biobank.ctsu.ox.ac.uk/crystal/field.cgi?id=M13	wget https://broad-ukb-sumstats-us-east-1.s3.amazonaws.com/round2/additive-tsvs/M13_ADHCAPSULITIS.gwas.imputed_v3.both_sexes.tsv.bgz -O M13_ADHCAPSULITIS.gwas.imputed_v3.both_sexes.tsv.bgz	https://broad-ukb-sumstats-us-east-1.s3.amazonaws.com/round2/additive-tsvs/M13_ADHCAPSULITIS.gwas.imputed_v3.both_sexes.tsv.bgz
IV_full	STILL_ADULT	Adult-onset Still disease	49	0	Weighted median	NA	-0.000529996	0.00087448	0.544468	0.99572	0.999	0.998,1.001	NA	NA	both_sexes	categorical	finngen	361194	0	359708	1486	NA	1.3	http://biobank.ctsu.ox.ac.uk/crystal/field.cgi?id=STILL	wget https://broad-ukb-sumstats-us-east-1.s3.amazonaws.com/round2/additive-tsvs/STILL_ADULT.gwas.imputed_v3.both_sexes.tsv.bgz -O STILL_ADULT.gwas.imputed_v3.both_sexes.tsv.bgz	https://broad-ukb-sumstats-us-east-1.s3.amazonaws.com/round2/additive-tsvs/STILL_ADULT.gwas.imputed_v3.both_sexes.tsv.bgz
IV_full	STILL_ADULT	Adult-onset Still disease	49	0	MR-Egger	0.343496	-0.00229584	0.00221265	0.304765	0.848378	0.998	0.993,1.002	NA	8.21568e-12	both_sexes	categorical	finngen	361194	0	359708	1486	NA	1.3	http://biobank.ctsu.ox.ac.uk/crystal/field.cgi?id=STILL	wget https://broad-ukb-sumstats-us-east-1.s3.amazonaws.com/round2/additive-tsvs/STILL_ADULT.gwas.imputed_v3.both_sexes.tsv.bgz -O STILL_ADULT.gwas.imputed_v3.both_sexes.tsv.bgz	https://broad-ukb-sumstats-us-east-1.s3.amazonaws.com/round2/additive-tsvs/STILL_ADULT.gwas.imputed_v3.both_sexes.tsv.bgz
IV_full	STILL_ADULT	Adult-onset Still disease	49	0	MR-RAPS	NA	-0.000454827	0.000542464	0.401779	0.788631	1	0.998,1.001	NA	NA	both_sexes	categorical	finngen	361194	0	359708	1486	NA	1.3	http://biobank.ctsu.ox.ac.uk/crystal/field.cgi?id=STILL	wget https://broad-ukb-sumstats-us-east-1.s3.amazonaws.com/round2/additive-tsvs/STILL_ADULT.gwas.imputed_v3.both_sexes.tsv.bgz -O STILL_ADULT.gwas.imputed_v3.both_sexes.tsv.bgz	https://broad-ukb-sumstats-us-east-1.s3.amazonaws.com/round2/additive-tsvs/STILL_ADULT.gwas.imputed_v3.both_sexes.tsv.bgz
IV_full	STILL_ADULT	Adult-onset Still disease	49	0	IVW_delta	NA	-0.000717624	0.000750548	0.339005	0.892798	0.999	0.998,1.001	NA	0.00112864	both_sexes	categorical	finngen	361194	0	359708	1486	NA	1.3	http://biobank.ctsu.ox.ac.uk/crystal/field.cgi?id=STILL	wget https://broad-ukb-sumstats-us-east-1.s3.amazonaws.com/round2/additive-tsvs/STILL_ADULT.gwas.imputed_v3.both_sexes.tsv.bgz -O STILL_ADULT.gwas.imputed_v3.both_sexes.tsv.bgz	https://broad-ukb-sumstats-us-east-1.s3.amazonaws.com/round2/additive-tsvs/STILL_ADULT.gwas.imputed_v3.both_sexes.tsv.bgz
IV_full	STILL_ADULT	Adult-onset Still disease	46	0	MR-PRESSO	NA	5.91916e-05	0.000628428	0.925376	0.987789	1	0.999,1.001	NA	NA	both_sexes	categorical	finngen	361194	0	359708	1486	NA	1.3	http://biobank.ctsu.ox.ac.uk/crystal/field.cgi?id=STILL	wget https://broad-ukb-sumstats-us-east-1.s3.amazonaws.com/round2/additive-tsvs/STILL_ADULT.gwas.imputed_v3.both_sexes.tsv.bgz -O STILL_ADULT.gwas.imputed_v3.both_sexes.tsv.bgz	https://broad-ukb-sumstats-us-east-1.s3.amazonaws.com/round2/additive-tsvs/STILL_ADULT.gwas.imputed_v3.both_sexes.tsv.bgz
IV_no.mhc	STILL_ADULT	Adult-onset Still disease	44	0	Weighted median	NA	-0.000382395	0.000897969	0.670221	0.994582	1	0.998,1.001	NA	NA	both_sexes	categorical	finngen	361194	0	359708	1486	NA	1.3	http://biobank.ctsu.ox.ac.uk/crystal/field.cgi?id=STILL	wget https://broad-ukb-sumstats-us-east-1.s3.amazonaws.com/round2/additive-tsvs/STILL_ADULT.gwas.imputed_v3.both_sexes.tsv.bgz -O STILL_ADULT.gwas.imputed_v3.both_sexes.tsv.bgz	https://broad-ukb-sumstats-us-east-1.s3.amazonaws.com/round2/additive-tsvs/STILL_ADULT.gwas.imputed_v3.both_sexes.tsv.bgz
IV_no.mhc	STILL_ADULT	Adult-onset Still disease	44	0	MR-Egger	0.778471	-0.000425258	0.00147914	0.775141	0.985401	1	0.997,1.002	NA	0.315531	both_sexes	categorical	finngen	361194	0	359708	1486	NA	1.3	http://biobank.ctsu.ox.ac.uk/crystal/field.cgi?id=STILL	wget https://broad-ukb-sumstats-us-east-1.s3.amazonaws.com/round2/additive-tsvs/STILL_ADULT.gwas.imputed_v3.both_sexes.tsv.bgz -O STILL_ADULT.gwas.imputed_v3.both_sexes.tsv.bgz	https://broad-ukb-sumstats-us-east-1.s3.amazonaws.com/round2/additive-tsvs/STILL_ADULT.gwas.imputed_v3.both_sexes.tsv.bgz
IV_no.mhc	STILL_ADULT	Adult-onset Still disease	44	0	MR-RAPS	NA	-5.05972e-05	0.000647979	0.937761	0.975657	1	0.999,1.001	NA	NA	both_sexes	categorical	finngen	361194	0	359708	1486	NA	1.3	http://biobank.ctsu.ox.ac.uk/crystal/field.cgi?id=STILL	wget https://broad-ukb-sumstats-us-east-1.s3.amazonaws.com/round2/additive-tsvs/STILL_ADULT.gwas.imputed_v3.both_sexes.tsv.bgz -O STILL_ADULT.gwas.imputed_v3.both_sexes.tsv.bgz	https://broad-ukb-sumstats-us-east-1.s3.amazonaws.com/round2/additive-tsvs/STILL_ADULT.gwas.imputed_v3.both_sexes.tsv.bgz
IV_no.mhc	STILL_ADULT	Adult-onset Still disease	44	0	IVW_delta	NA	-1.46827e-05	0.000626674	0.981308	0.998439	1	0.999,1.001	NA	0.718152	both_sexes	categorical	finngen	361194	0	359708	1486	NA	1.3	http://biobank.ctsu.ox.ac.uk/crystal/field.cgi?id=STILL	wget https://broad-ukb-sumstats-us-east-1.s3.amazonaws.com/round2/additive-tsvs/STILL_ADULT.gwas.imputed_v3.both_sexes.tsv.bgz -O STILL_ADULT.gwas.imputed_v3.both_sexes.tsv.bgz	https://broad-ukb-sumstats-us-east-1.s3.amazonaws.com/round2/additive-tsvs/STILL_ADULT.gwas.imputed_v3.both_sexes.tsv.bgz
IV_no.mhc	STILL_ADULT	Adult-onset Still disease	44	0	MR-PRESSO	NA	-4.73899e-05	0.000630819	0.940464	0.976938	1	0.999,1.001	NA	NA	both_sexes	categorical	finngen	361194	0	359708	1486	NA	1.3	http://biobank.ctsu.ox.ac.uk/crystal/field.cgi?id=STILL	wget https://broad-ukb-sumstats-us-east-1.s3.amazonaws.com/round2/additive-tsvs/STILL_ADULT.gwas.imputed_v3.both_sexes.tsv.bgz -O STILL_ADULT.gwas.imputed_v3.both_sexes.tsv.bgz	https://broad-ukb-sumstats-us-east-1.s3.amazonaws.com/round2/additive-tsvs/STILL_ADULT.gwas.imputed_v3.both_sexes.tsv.bgz
IV_mhc	STILL_ADULT	Adult-onset Still disease	5	0	Weighted median	NA	-0.00622513	0.00165268	0.000165426	0.00461166	0.994	0.991,0.997	NA	NA	both_sexes	categorical	finngen	361194	0	359708	1486	NA	1.3	http://biobank.ctsu.ox.ac.uk/crystal/field.cgi?id=STILL	wget https://broad-ukb-sumstats-us-east-1.s3.amazonaws.com/round2/additive-tsvs/STILL_ADULT.gwas.imputed_v3.both_sexes.tsv.bgz -O STILL_ADULT.gwas.imputed_v3.both_sexes.tsv.bgz	https://broad-ukb-sumstats-us-east-1.s3.amazonaws.com/round2/additive-tsvs/STILL_ADULT.gwas.imputed_v3.both_sexes.tsv.bgz
IV_mhc	STILL_ADULT	Adult-onset Still disease	5	0	MR-Egger	0.428153	-0.0190527	0.019977	0.410579	0.978559	0.981	0.943,1.02	NA	8.40437e-17	both_sexes	categorical	finngen	361194	0	359708	1486	NA	1.3	http://biobank.ctsu.ox.ac.uk/crystal/field.cgi?id=STILL	wget https://broad-ukb-sumstats-us-east-1.s3.amazonaws.com/round2/additive-tsvs/STILL_ADULT.gwas.imputed_v3.both_sexes.tsv.bgz -O STILL_ADULT.gwas.imputed_v3.both_sexes.tsv.bgz	https://broad-ukb-sumstats-us-east-1.s3.amazonaws.com/round2/additive-tsvs/STILL_ADULT.gwas.imputed_v3.both_sexes.tsv.bgz
IV_mhc	STILL_ADULT	Adult-onset Still disease	5	0	MR-RAPS	NA	-0.00323106	0.00102546	0.00162801	0.0158183	0.997	0.995,0.999	NA	NA	both_sexes	categorical	finngen	361194	0	359708	1486	NA	1.3	http://biobank.ctsu.ox.ac.uk/crystal/field.cgi?id=STILL	wget https://broad-ukb-sumstats-us-east-1.s3.amazonaws.com/round2/additive-tsvs/STILL_ADULT.gwas.imputed_v3.both_sexes.tsv.bgz -O STILL_ADULT.gwas.imputed_v3.both_sexes.tsv.bgz	https://broad-ukb-sumstats-us-east-1.s3.amazonaws.com/round2/additive-tsvs/STILL_ADULT.gwas.imputed_v3.both_sexes.tsv.bgz
IV_mhc	STILL_ADULT	Adult-onset Still disease	5	0	IVW_delta	NA	-0.00401542	0.00424473	0.34416	0.747661	0.996	0.988,1.004	NA	6.58734e-08	both_sexes	categorical	finngen	361194	0	359708	1486	NA	1.3	http://biobank.ctsu.ox.ac.uk/crystal/field.cgi?id=STILL	wget https://broad-ukb-sumstats-us-east-1.s3.amazonaws.com/round2/additive-tsvs/STILL_ADULT.gwas.imputed_v3.both_sexes.tsv.bgz -O STILL_ADULT.gwas.imputed_v3.both_sexes.tsv.bgz	https://broad-ukb-sumstats-us-east-1.s3.amazonaws.com/round2/additive-tsvs/STILL_ADULT.gwas.imputed_v3.both_sexes.tsv.bgz
IV_mhc	STILL_ADULT	Adult-onset Still disease	2	0	MR-PRESSO	NA	0.00230416	0.00513829	0.731635	0.916294	1.002	0.992,1.012	NA	NA	both_sexes	categorical	finngen	361194	0	359708	1486	NA	1.3	http://biobank.ctsu.ox.ac.uk/crystal/field.cgi?id=STILL	wget https://broad-ukb-sumstats-us-east-1.s3.amazonaws.com/round2/additive-tsvs/STILL_ADULT.gwas.imputed_v3.both_sexes.tsv.bgz -O STILL_ADULT.gwas.imputed_v3.both_sexes.tsv.bgz	https://broad-ukb-sumstats-us-east-1.s3.amazonaws.com/round2/additive-tsvs/STILL_ADULT.gwas.imputed_v3.both_sexes.tsv.bgz
IV_full	3627_irnt	Age angina diagnosed	47	2	Weighted median	NA	0.0582003	0.0609583	0.339701	0.99572	NA	NA	-0.061,0.178	NA	both_sexes	continuous_irnt	phesant	10651	350543	NA	NA	ACE touchscreen question What was your age when the angina was first diagnosed? The following checks were performed: If answer If answer > Participants age then rejected If answer If answer > 69 then participant asked to confirm If the participant activated the Help button they were shown the message: If you are unsure, please provide an estimate or select Do not know. ~F3627~ was collected from …	2.5	http://biobank.ctsu.ox.ac.uk/crystal/field.cgi?id=3627	wget https://broad-ukb-sumstats-us-east-1.s3.amazonaws.com/round2/additive-tsvs/3627_irnt.gwas.imputed_v3.both_sexes.tsv.bgz -O 3627_irnt.gwas.imputed_v3.both_sexes.tsv.bgz	https://broad-ukb-sumstats-us-east-1.s3.amazonaws.com/round2/additive-tsvs/3627_irnt.gwas.imputed_v3.both_sexes.tsv.bgz
IV_full	3627_irnt	Age angina diagnosed	47	2	MR-Egger	0.827706	0.0595861	0.0989235	0.549967	0.897659	NA	NA	-0.134,0.253	0.99474	both_sexes	continuous_irnt	phesant	10651	350543	NA	NA	ACE touchscreen question What was your age when the angina was first diagnosed? The following checks were performed: If answer If answer > Participants age then rejected If answer If answer > 69 then participant asked to confirm If the participant activated the Help button they were shown the message: If you are unsure, please provide an estimate or select Do not know. ~F3627~ was collected from …	2.5	http://biobank.ctsu.ox.ac.uk/crystal/field.cgi?id=3627	wget https://broad-ukb-sumstats-us-east-1.s3.amazonaws.com/round2/additive-tsvs/3627_irnt.gwas.imputed_v3.both_sexes.tsv.bgz -O 3627_irnt.gwas.imputed_v3.both_sexes.tsv.bgz	https://broad-ukb-sumstats-us-east-1.s3.amazonaws.com/round2/additive-tsvs/3627_irnt.gwas.imputed_v3.both_sexes.tsv.bgz
IV_full	3627_irnt	Age angina diagnosed	47	2	MR-RAPS	NA	0.0411569	0.0457244	0.368063	0.773061	NA	NA	-0.048,0.131	NA	both_sexes	continuous_irnt	phesant	10651	350543	NA	NA	ACE touchscreen question What was your age when the angina was first diagnosed? The following checks were performed: If answer If answer > Participants age then rejected If answer If answer > 69 then participant asked to confirm If the participant activated the Help button they were shown the message: If you are unsure, please provide an estimate or select Do not know. ~F3627~ was collected from …	2.5	http://biobank.ctsu.ox.ac.uk/crystal/field.cgi?id=3627	wget https://broad-ukb-sumstats-us-east-1.s3.amazonaws.com/round2/additive-tsvs/3627_irnt.gwas.imputed_v3.both_sexes.tsv.bgz -O 3627_irnt.gwas.imputed_v3.both_sexes.tsv.bgz	https://broad-ukb-sumstats-us-east-1.s3.amazonaws.com/round2/additive-tsvs/3627_irnt.gwas.imputed_v3.both_sexes.tsv.bgz
IV_full	3627_irnt	Age angina diagnosed	47	2	IVW_delta	NA	0.0404926	0.0432515	0.349164	0.89487	NA	NA	-0.044,0.125	0.998737	both_sexes	continuous_irnt	phesant	10651	350543	NA	NA	ACE touchscreen question What was your age when the angina was first diagnosed? The following checks were performed: If answer If answer > Participants age then rejected If answer If answer > 69 then participant asked to confirm If the participant activated the Help button they were shown the message: If you are unsure, please provide an estimate or select Do not know. ~F3627~ was collected from …	2.5	http://biobank.ctsu.ox.ac.uk/crystal/field.cgi?id=3627	wget https://broad-ukb-sumstats-us-east-1.s3.amazonaws.com/round2/additive-tsvs/3627_irnt.gwas.imputed_v3.both_sexes.tsv.bgz -O 3627_irnt.gwas.imputed_v3.both_sexes.tsv.bgz	https://broad-ukb-sumstats-us-east-1.s3.amazonaws.com/round2/additive-tsvs/3627_irnt.gwas.imputed_v3.both_sexes.tsv.bgz
IV_full	3627_irnt	Age angina diagnosed	47	2	MR-PRESSO	NA	0.0400507	0.031136	0.20477	0.732552	NA	NA	-0.021,0.101	NA	both_sexes	continuous_irnt	phesant	10651	350543	NA	NA	ACE touchscreen question What was your age when the angina was first diagnosed? The following checks were performed: If answer If answer > Participants age then rejected If answer If answer > 69 then participant asked to confirm If the participant activated the Help button they were shown the message: If you are unsure, please provide an estimate or select Do not know. ~F3627~ was collected from …	2.5	http://biobank.ctsu.ox.ac.uk/crystal/field.cgi?id=3627	wget https://broad-ukb-sumstats-us-east-1.s3.amazonaws.com/round2/additive-tsvs/3627_irnt.gwas.imputed_v3.both_sexes.tsv.bgz -O 3627_irnt.gwas.imputed_v3.both_sexes.tsv.bgz	https://broad-ukb-sumstats-us-east-1.s3.amazonaws.com/round2/additive-tsvs/3627_irnt.gwas.imputed_v3.both_sexes.tsv.bgz
IV_no.mhc	3627_irnt	Age angina diagnosed	42	2	Weighted median	NA	0.0730011	0.0661533	0.269803	0.994582	NA	NA	-0.057,0.203	NA	both_sexes	continuous_irnt	phesant	10651	350543	NA	NA	ACE touchscreen question What was your age when the angina was first diagnosed? The following checks were performed: If answer If answer > Participants age then rejected If answer If answer > 69 then participant asked to confirm If the participant activated the Help button they were shown the message: If you are unsure, please provide an estimate or select Do not know. ~F3627~ was collected from …	2.5	http://biobank.ctsu.ox.ac.uk/crystal/field.cgi?id=3627	wget https://broad-ukb-sumstats-us-east-1.s3.amazonaws.com/round2/additive-tsvs/3627_irnt.gwas.imputed_v3.both_sexes.tsv.bgz -O 3627_irnt.gwas.imputed_v3.both_sexes.tsv.bgz	https://broad-ukb-sumstats-us-east-1.s3.amazonaws.com/round2/additive-tsvs/3627_irnt.gwas.imputed_v3.both_sexes.tsv.bgz
IV_no.mhc	3627_irnt	Age angina diagnosed	42	2	MR-Egger	0.57118	0.104893	0.111066	0.350625	0.954455	NA	NA	-0.113,0.323	0.992699	both_sexes	continuous_irnt	phesant	10651	350543	NA	NA	ACE touchscreen question What was your age when the angina was first diagnosed? The following checks were performed: If answer If answer > Participants age then rejected If answer If answer > 69 then participant asked to confirm If the participant activated the Help button they were shown the message: If you are unsure, please provide an estimate or select Do not know. ~F3627~ was collected from …	2.5	http://biobank.ctsu.ox.ac.uk/crystal/field.cgi?id=3627	wget https://broad-ukb-sumstats-us-east-1.s3.amazonaws.com/round2/additive-tsvs/3627_irnt.gwas.imputed_v3.both_sexes.tsv.bgz -O 3627_irnt.gwas.imputed_v3.both_sexes.tsv.bgz	https://broad-ukb-sumstats-us-east-1.s3.amazonaws.com/round2/additive-tsvs/3627_irnt.gwas.imputed_v3.both_sexes.tsv.bgz
IV_no.mhc	3627_irnt	Age angina diagnosed	42	2	MR-RAPS	NA	0.0492755	0.0522196	0.345364	0.903889	NA	NA	-0.053,0.152	NA	both_sexes	continuous_irnt	phesant	10651	350543	NA	NA	ACE touchscreen question What was your age when the angina was first diagnosed? The following checks were performed: If answer If answer > Participants age then rejected If answer If answer > 69 then participant asked to confirm If the participant activated the Help button they were shown the message: If you are unsure, please provide an estimate or select Do not know. ~F3627~ was collected from …	2.5	http://biobank.ctsu.ox.ac.uk/crystal/field.cgi?id=3627	wget https://broad-ukb-sumstats-us-east-1.s3.amazonaws.com/round2/additive-tsvs/3627_irnt.gwas.imputed_v3.both_sexes.tsv.bgz -O 3627_irnt.gwas.imputed_v3.both_sexes.tsv.bgz	https://broad-ukb-sumstats-us-east-1.s3.amazonaws.com/round2/additive-tsvs/3627_irnt.gwas.imputed_v3.both_sexes.tsv.bgz
IV_no.mhc	3627_irnt	Age angina diagnosed	42	2	IVW_delta	NA	0.0492479	0.0489723	0.314595	0.983374	NA	NA	-0.047,0.145	0.997968	both_sexes	continuous_irnt	phesant	10651	350543	NA	NA	ACE touchscreen question What was your age when the angina was first diagnosed? The following checks were performed: If answer If answer > Participants age then rejected If answer If answer > 69 then participant asked to confirm If the participant activated the Help button they were shown the message: If you are unsure, please provide an estimate or select Do not know. ~F3627~ was collected from …	2.5	http://biobank.ctsu.ox.ac.uk/crystal/field.cgi?id=3627	wget https://broad-ukb-sumstats-us-east-1.s3.amazonaws.com/round2/additive-tsvs/3627_irnt.gwas.imputed_v3.both_sexes.tsv.bgz -O 3627_irnt.gwas.imputed_v3.both_sexes.tsv.bgz	https://broad-ukb-sumstats-us-east-1.s3.amazonaws.com/round2/additive-tsvs/3627_irnt.gwas.imputed_v3.both_sexes.tsv.bgz
IV_no.mhc	3627_irnt	Age angina diagnosed	42	2	MR-PRESSO	NA	0.0477683	0.0351849	0.182005	0.779098	NA	NA	-0.021,0.117	NA	both_sexes	continuous_irnt	phesant	10651	350543	NA	NA	ACE touchscreen question What was your age when the angina was first diagnosed? The following checks were performed: If answer If answer > Participants age then rejected If answer If answer > 69 then participant asked to confirm If the participant activated the Help button they were shown the message: If you are unsure, please provide an estimate or select Do not know. ~F3627~ was collected from …	2.5	http://biobank.ctsu.ox.ac.uk/crystal/field.cgi?id=3627	wget https://broad-ukb-sumstats-us-east-1.s3.amazonaws.com/round2/additive-tsvs/3627_irnt.gwas.imputed_v3.both_sexes.tsv.bgz -O 3627_irnt.gwas.imputed_v3.both_sexes.tsv.bgz	https://broad-ukb-sumstats-us-east-1.s3.amazonaws.com/round2/additive-tsvs/3627_irnt.gwas.imputed_v3.both_sexes.tsv.bgz
IV_mhc	3627_irnt	Age angina diagnosed	5	0	Weighted median	NA	-0.0699786	0.119054	0.556674	0.83379	NA	NA	-0.303,0.163	NA	both_sexes	continuous_irnt	phesant	10651	350543	NA	NA	ACE touchscreen question What was your age when the angina was first diagnosed? The following checks were performed: If answer If answer > Participants age then rejected If answer If answer > 69 then participant asked to confirm If the participant activated the Help button they were shown the message: If you are unsure, please provide an estimate or select Do not know. ~F3627~ was collected from …	2.5	http://biobank.ctsu.ox.ac.uk/crystal/field.cgi?id=3627	wget https://broad-ukb-sumstats-us-east-1.s3.amazonaws.com/round2/additive-tsvs/3627_irnt.gwas.imputed_v3.both_sexes.tsv.bgz -O 3627_irnt.gwas.imputed_v3.both_sexes.tsv.bgz	https://broad-ukb-sumstats-us-east-1.s3.amazonaws.com/round2/additive-tsvs/3627_irnt.gwas.imputed_v3.both_sexes.tsv.bgz
IV_mhc	3627_irnt	Age angina diagnosed	5	0	MR-Egger	0.396088	-0.273869	0.303772	0.433739	0.978559	NA	NA	-0.869,0.322	0.666214	both_sexes	continuous_irnt	phesant	10651	350543	NA	NA	ACE touchscreen question What was your age when the angina was first diagnosed? The following checks were performed: If answer If answer > Participants age then rejected If answer If answer > 69 then participant asked to confirm If the participant activated the Help button they were shown the message: If you are unsure, please provide an estimate or select Do not know. ~F3627~ was collected from …	2.5	http://biobank.ctsu.ox.ac.uk/crystal/field.cgi?id=3627	wget https://broad-ukb-sumstats-us-east-1.s3.amazonaws.com/round2/additive-tsvs/3627_irnt.gwas.imputed_v3.both_sexes.tsv.bgz -O 3627_irnt.gwas.imputed_v3.both_sexes.tsv.bgz	https://broad-ukb-sumstats-us-east-1.s3.amazonaws.com/round2/additive-tsvs/3627_irnt.gwas.imputed_v3.both_sexes.tsv.bgz
IV_mhc	3627_irnt	Age angina diagnosed	5	0	MR-RAPS	NA	0.0123717	0.09467	0.896026	0.959959	NA	NA	-0.173,0.198	NA	both_sexes	continuous_irnt	phesant	10651	350543	NA	NA	ACE touchscreen question What was your age when the angina was first diagnosed? The following checks were performed: If answer If answer > Participants age then rejected If answer If answer > 69 then participant asked to confirm If the participant activated the Help button they were shown the message: If you are unsure, please provide an estimate or select Do not know. ~F3627~ was collected from …	2.5	http://biobank.ctsu.ox.ac.uk/crystal/field.cgi?id=3627	wget https://broad-ukb-sumstats-us-east-1.s3.amazonaws.com/round2/additive-tsvs/3627_irnt.gwas.imputed_v3.both_sexes.tsv.bgz -O 3627_irnt.gwas.imputed_v3.both_sexes.tsv.bgz	https://broad-ukb-sumstats-us-east-1.s3.amazonaws.com/round2/additive-tsvs/3627_irnt.gwas.imputed_v3.both_sexes.tsv.bgz
IV_mhc	3627_irnt	Age angina diagnosed	5	0	IVW_delta	NA	0.00944883	0.0922154	0.918388	0.981328	NA	NA	-0.171,0.19	0.653948	both_sexes	continuous_irnt	phesant	10651	350543	NA	NA	ACE touchscreen question What was your age when the angina was first diagnosed? The following checks were performed: If answer If answer > Participants age then rejected If answer If answer > 69 then participant asked to confirm If the participant activated the Help button they were shown the message: If you are unsure, please provide an estimate or select Do not know. ~F3627~ was collected from …	2.5	http://biobank.ctsu.ox.ac.uk/crystal/field.cgi?id=3627	wget https://broad-ukb-sumstats-us-east-1.s3.amazonaws.com/round2/additive-tsvs/3627_irnt.gwas.imputed_v3.both_sexes.tsv.bgz -O 3627_irnt.gwas.imputed_v3.both_sexes.tsv.bgz	https://broad-ukb-sumstats-us-east-1.s3.amazonaws.com/round2/additive-tsvs/3627_irnt.gwas.imputed_v3.both_sexes.tsv.bgz
IV_mhc	3627_irnt	Age angina diagnosed	5	0	MR-PRESSO	NA	0.0122114	0.0731015	0.875438	0.962613	NA	NA	-0.131,0.155	NA	both_sexes	continuous_irnt	phesant	10651	350543	NA	NA	ACE touchscreen question What was your age when the angina was first diagnosed? The following checks were performed: If answer If answer > Participants age then rejected If answer If answer > 69 then participant asked to confirm If the participant activated the Help button they were shown the message: If you are unsure, please provide an estimate or select Do not know. ~F3627~ was collected from …	2.5	http://biobank.ctsu.ox.ac.uk/crystal/field.cgi?id=3627	wget https://broad-ukb-sumstats-us-east-1.s3.amazonaws.com/round2/additive-tsvs/3627_irnt.gwas.imputed_v3.both_sexes.tsv.bgz -O 3627_irnt.gwas.imputed_v3.both_sexes.tsv.bgz	https://broad-ukb-sumstats-us-east-1.s3.amazonaws.com/round2/additive-tsvs/3627_irnt.gwas.imputed_v3.both_sexes.tsv.bgz
IV_full	3786_irnt	Age asthma diagnosed	49	0	Weighted median	NA	-0.0309209	0.0365985	0.398184	0.99572	NA	NA	-0.103,0.041	NA	both_sexes	continuous_irnt	phesant	36955	324239	NA	NA	ACE touchscreen question What was your age when the asthma was first diagnosed? The following checks were performed: If answer If answer > Participants age then rejected If answer If answer > 69 then participant asked to confirm If the participant activated the Help button they were shown the message: If you are unsure, please provide an estimate or select Do not know. ~F3786~ was collected from …	2.5	http://biobank.ctsu.ox.ac.uk/crystal/field.cgi?id=3786	wget https://broad-ukb-sumstats-us-east-1.s3.amazonaws.com/round2/additive-tsvs/3786_irnt.gwas.imputed_v3.both_sexes.tsv.bgz -O 3786_irnt.gwas.imputed_v3.both_sexes.tsv.bgz	https://broad-ukb-sumstats-us-east-1.s3.amazonaws.com/round2/additive-tsvs/3786_irnt.gwas.imputed_v3.both_sexes.tsv.bgz
IV_full	3786_irnt	Age asthma diagnosed	49	0	MR-Egger	0.17631	-0.122665	0.0667202	0.0723121	0.699557	NA	NA	-0.253,0.008	0.0566442	both_sexes	continuous_irnt	phesant	36955	324239	NA	NA	ACE touchscreen question What was your age when the asthma was first diagnosed? The following checks were performed: If answer If answer > Participants age then rejected If answer If answer > 69 then participant asked to confirm If the participant activated the Help button they were shown the message: If you are unsure, please provide an estimate or select Do not know. ~F3786~ was collected from …	2.5	http://biobank.ctsu.ox.ac.uk/crystal/field.cgi?id=3786	wget https://broad-ukb-sumstats-us-east-1.s3.amazonaws.com/round2/additive-tsvs/3786_irnt.gwas.imputed_v3.both_sexes.tsv.bgz -O 3786_irnt.gwas.imputed_v3.both_sexes.tsv.bgz	https://broad-ukb-sumstats-us-east-1.s3.amazonaws.com/round2/additive-tsvs/3786_irnt.gwas.imputed_v3.both_sexes.tsv.bgz
IV_full	3786_irnt	Age asthma diagnosed	49	0	MR-RAPS	NA	-0.0428405	0.0258249	0.0971397	0.523942	NA	NA	-0.093,0.008	NA	both_sexes	continuous_irnt	phesant	36955	324239	NA	NA	ACE touchscreen question What was your age when the asthma was first diagnosed? The following checks were performed: If answer If answer > Participants age then rejected If answer If answer > 69 then participant asked to confirm If the participant activated the Help button they were shown the message: If you are unsure, please provide an estimate or select Do not know. ~F3786~ was collected from …	2.5	http://biobank.ctsu.ox.ac.uk/crystal/field.cgi?id=3786	wget https://broad-ukb-sumstats-us-east-1.s3.amazonaws.com/round2/additive-tsvs/3786_irnt.gwas.imputed_v3.both_sexes.tsv.bgz -O 3786_irnt.gwas.imputed_v3.both_sexes.tsv.bgz	https://broad-ukb-sumstats-us-east-1.s3.amazonaws.com/round2/additive-tsvs/3786_irnt.gwas.imputed_v3.both_sexes.tsv.bgz
IV_full	3786_irnt	Age asthma diagnosed	49	0	IVW_delta	NA	-0.0363869	0.0267538	0.17381	0.837233	NA	NA	-0.089,0.016	0.277296	both_sexes	continuous_irnt	phesant	36955	324239	NA	NA	ACE touchscreen question What was your age when the asthma was first diagnosed? The following checks were performed: If answer If answer > Participants age then rejected If answer If answer > 69 then participant asked to confirm If the participant activated the Help button they were shown the message: If you are unsure, please provide an estimate or select Do not know. ~F3786~ was collected from …	2.5	http://biobank.ctsu.ox.ac.uk/crystal/field.cgi?id=3786	wget https://broad-ukb-sumstats-us-east-1.s3.amazonaws.com/round2/additive-tsvs/3786_irnt.gwas.imputed_v3.both_sexes.tsv.bgz -O 3786_irnt.gwas.imputed_v3.both_sexes.tsv.bgz	https://broad-ukb-sumstats-us-east-1.s3.amazonaws.com/round2/additive-tsvs/3786_irnt.gwas.imputed_v3.both_sexes.tsv.bgz
IV_full	3786_irnt	Age asthma diagnosed	49	0	MR-PRESSO	NA	-0.039901	0.028849	0.173035	0.706095	NA	NA	-0.096,0.017	NA	both_sexes	continuous_irnt	phesant	36955	324239	NA	NA	ACE touchscreen question What was your age when the asthma was first diagnosed? The following checks were performed: If answer If answer > Participants age then rejected If answer If answer > 69 then participant asked to confirm If the participant activated the Help button they were shown the message: If you are unsure, please provide an estimate or select Do not know. ~F3786~ was collected from …	2.5	http://biobank.ctsu.ox.ac.uk/crystal/field.cgi?id=3786	wget https://broad-ukb-sumstats-us-east-1.s3.amazonaws.com/round2/additive-tsvs/3786_irnt.gwas.imputed_v3.both_sexes.tsv.bgz -O 3786_irnt.gwas.imputed_v3.both_sexes.tsv.bgz	https://broad-ukb-sumstats-us-east-1.s3.amazonaws.com/round2/additive-tsvs/3786_irnt.gwas.imputed_v3.both_sexes.tsv.bgz
IV_no.mhc	3786_irnt	Age asthma diagnosed	44	0	Weighted median	NA	-0.0118523	0.0379582	0.754854	0.994582	NA	NA	-0.086,0.063	NA	both_sexes	continuous_irnt	phesant	36955	324239	NA	NA	ACE touchscreen question What was your age when the asthma was first diagnosed? The following checks were performed: If answer If answer > Participants age then rejected If answer If answer > 69 then participant asked to confirm If the participant activated the Help button they were shown the message: If you are unsure, please provide an estimate or select Do not know. ~F3786~ was collected from …	2.5	http://biobank.ctsu.ox.ac.uk/crystal/field.cgi?id=3786	wget https://broad-ukb-sumstats-us-east-1.s3.amazonaws.com/round2/additive-tsvs/3786_irnt.gwas.imputed_v3.both_sexes.tsv.bgz -O 3786_irnt.gwas.imputed_v3.both_sexes.tsv.bgz	https://broad-ukb-sumstats-us-east-1.s3.amazonaws.com/round2/additive-tsvs/3786_irnt.gwas.imputed_v3.both_sexes.tsv.bgz
IV_no.mhc	3786_irnt	Age asthma diagnosed	44	0	MR-Egger	0.580083	-0.0425656	0.0643438	0.511883	0.954455	NA	NA	-0.169,0.084	0.489844	both_sexes	continuous_irnt	phesant	36955	324239	NA	NA	ACE touchscreen question What was your age when the asthma was first diagnosed? The following checks were performed: If answer If answer > Participants age then rejected If answer If answer > 69 then participant asked to confirm If the participant activated the Help button they were shown the message: If you are unsure, please provide an estimate or select Do not know. ~F3786~ was collected from …	2.5	http://biobank.ctsu.ox.ac.uk/crystal/field.cgi?id=3786	wget https://broad-ukb-sumstats-us-east-1.s3.amazonaws.com/round2/additive-tsvs/3786_irnt.gwas.imputed_v3.both_sexes.tsv.bgz -O 3786_irnt.gwas.imputed_v3.both_sexes.tsv.bgz	https://broad-ukb-sumstats-us-east-1.s3.amazonaws.com/round2/additive-tsvs/3786_irnt.gwas.imputed_v3.both_sexes.tsv.bgz
IV_no.mhc	3786_irnt	Age asthma diagnosed	44	0	MR-RAPS	NA	-0.0107883	0.0294996	0.714581	0.957417	NA	NA	-0.069,0.047	NA	both_sexes	continuous_irnt	phesant	36955	324239	NA	NA	ACE touchscreen question What was your age when the asthma was first diagnosed? The following checks were performed: If answer If answer > Participants age then rejected If answer If answer > 69 then participant asked to confirm If the participant activated the Help button they were shown the message: If you are unsure, please provide an estimate or select Do not know. ~F3786~ was collected from …	2.5	http://biobank.ctsu.ox.ac.uk/crystal/field.cgi?id=3786	wget https://broad-ukb-sumstats-us-east-1.s3.amazonaws.com/round2/additive-tsvs/3786_irnt.gwas.imputed_v3.both_sexes.tsv.bgz -O 3786_irnt.gwas.imputed_v3.both_sexes.tsv.bgz	https://broad-ukb-sumstats-us-east-1.s3.amazonaws.com/round2/additive-tsvs/3786_irnt.gwas.imputed_v3.both_sexes.tsv.bgz
IV_no.mhc	3786_irnt	Age asthma diagnosed	44	0	IVW_delta	NA	-0.00918678	0.028367	0.746049	0.983374	NA	NA	-0.065,0.046	0.796787	both_sexes	continuous_irnt	phesant	36955	324239	NA	NA	ACE touchscreen question What was your age when the asthma was first diagnosed? The following checks were performed: If answer If answer > Participants age then rejected If answer If answer > 69 then participant asked to confirm If the participant activated the Help button they were shown the message: If you are unsure, please provide an estimate or select Do not know. ~F3786~ was collected from …	2.5	http://biobank.ctsu.ox.ac.uk/crystal/field.cgi?id=3786	wget https://broad-ukb-sumstats-us-east-1.s3.amazonaws.com/round2/additive-tsvs/3786_irnt.gwas.imputed_v3.both_sexes.tsv.bgz -O 3786_irnt.gwas.imputed_v3.both_sexes.tsv.bgz	https://broad-ukb-sumstats-us-east-1.s3.amazonaws.com/round2/additive-tsvs/3786_irnt.gwas.imputed_v3.both_sexes.tsv.bgz
IV_no.mhc	3786_irnt	Age asthma diagnosed	44	0	MR-PRESSO	NA	-0.0101774	0.0273158	0.711289	0.949072	NA	NA	-0.064,0.043	NA	both_sexes	continuous_irnt	phesant	36955	324239	NA	NA	ACE touchscreen question What was your age when the asthma was first diagnosed? The following checks were performed: If answer If answer > Participants age then rejected If answer If answer > 69 then participant asked to confirm If the participant activated the Help button they were shown the message: If you are unsure, please provide an estimate or select Do not know. ~F3786~ was collected from …	2.5	http://biobank.ctsu.ox.ac.uk/crystal/field.cgi?id=3786	wget https://broad-ukb-sumstats-us-east-1.s3.amazonaws.com/round2/additive-tsvs/3786_irnt.gwas.imputed_v3.both_sexes.tsv.bgz -O 3786_irnt.gwas.imputed_v3.both_sexes.tsv.bgz	https://broad-ukb-sumstats-us-east-1.s3.amazonaws.com/round2/additive-tsvs/3786_irnt.gwas.imputed_v3.both_sexes.tsv.bgz
IV_mhc	3786_irnt	Age asthma diagnosed	5	0	Weighted median	NA	-0.157729	0.0744824	0.0342027	0.209511	NA	NA	-0.304,-0.012	NA	both_sexes	continuous_irnt	phesant	36955	324239	NA	NA	ACE touchscreen question What was your age when the asthma was first diagnosed? The following checks were performed: If answer If answer > Participants age then rejected If answer If answer > 69 then participant asked to confirm If the participant activated the Help button they were shown the message: If you are unsure, please provide an estimate or select Do not know. ~F3786~ was collected from …	2.5	http://biobank.ctsu.ox.ac.uk/crystal/field.cgi?id=3786	wget https://broad-ukb-sumstats-us-east-1.s3.amazonaws.com/round2/additive-tsvs/3786_irnt.gwas.imputed_v3.both_sexes.tsv.bgz -O 3786_irnt.gwas.imputed_v3.both_sexes.tsv.bgz	https://broad-ukb-sumstats-us-east-1.s3.amazonaws.com/round2/additive-tsvs/3786_irnt.gwas.imputed_v3.both_sexes.tsv.bgz
IV_mhc	3786_irnt	Age asthma diagnosed	5	0	MR-Egger	0.370528	-0.537031	0.382707	0.255137	0.978559	NA	NA	-1.287,0.213	0.00378022	both_sexes	continuous_irnt	phesant	36955	324239	NA	NA	ACE touchscreen question What was your age when the asthma was first diagnosed? The following checks were performed: If answer If answer > Participants age then rejected If answer If answer > 69 then participant asked to confirm If the participant activated the Help button they were shown the message: If you are unsure, please provide an estimate or select Do not know. ~F3786~ was collected from …	2.5	http://biobank.ctsu.ox.ac.uk/crystal/field.cgi?id=3786	wget https://broad-ukb-sumstats-us-east-1.s3.amazonaws.com/round2/additive-tsvs/3786_irnt.gwas.imputed_v3.both_sexes.tsv.bgz -O 3786_irnt.gwas.imputed_v3.both_sexes.tsv.bgz	https://broad-ukb-sumstats-us-east-1.s3.amazonaws.com/round2/additive-tsvs/3786_irnt.gwas.imputed_v3.both_sexes.tsv.bgz
IV_mhc	3786_irnt	Age asthma diagnosed	5	0	MR-RAPS	NA	-0.16875	0.0552681	0.0022634	0.0210943	NA	NA	-0.277,-0.06	NA	both_sexes	continuous_irnt	phesant	36955	324239	NA	NA	ACE touchscreen question What was your age when the asthma was first diagnosed? The following checks were performed: If answer If answer > Participants age then rejected If answer If answer > 69 then participant asked to confirm If the participant activated the Help button they were shown the message: If you are unsure, please provide an estimate or select Do not know. ~F3786~ was collected from …	2.5	http://biobank.ctsu.ox.ac.uk/crystal/field.cgi?id=3786	wget https://broad-ukb-sumstats-us-east-1.s3.amazonaws.com/round2/additive-tsvs/3786_irnt.gwas.imputed_v3.both_sexes.tsv.bgz -O 3786_irnt.gwas.imputed_v3.both_sexes.tsv.bgz	https://broad-ukb-sumstats-us-east-1.s3.amazonaws.com/round2/additive-tsvs/3786_irnt.gwas.imputed_v3.both_sexes.tsv.bgz
IV_mhc	3786_irnt	Age asthma diagnosed	5	0	IVW_delta	NA	-0.145775	0.104653	0.163641	0.578622	NA	NA	-0.351,0.059	0.00892715	both_sexes	continuous_irnt	phesant	36955	324239	NA	NA	ACE touchscreen question What was your age when the asthma was first diagnosed? The following checks were performed: If answer If answer > Participants age then rejected If answer If answer > 69 then participant asked to confirm If the participant activated the Help button they were shown the message: If you are unsure, please provide an estimate or select Do not know. ~F3786~ was collected from …	2.5	http://biobank.ctsu.ox.ac.uk/crystal/field.cgi?id=3786	wget https://broad-ukb-sumstats-us-east-1.s3.amazonaws.com/round2/additive-tsvs/3786_irnt.gwas.imputed_v3.both_sexes.tsv.bgz -O 3786_irnt.gwas.imputed_v3.both_sexes.tsv.bgz	https://broad-ukb-sumstats-us-east-1.s3.amazonaws.com/round2/additive-tsvs/3786_irnt.gwas.imputed_v3.both_sexes.tsv.bgz
IV_mhc	3786_irnt	Age asthma diagnosed	3	0	MR-PRESSO	NA	-0.167449	0.0631964	0.117794	0.499013	NA	NA	-0.291,-0.044	NA	both_sexes	continuous_irnt	phesant	36955	324239	NA	NA	ACE touchscreen question What was your age when the asthma was first diagnosed? The following checks were performed: If answer If answer > Participants age then rejected If answer If answer > 69 then participant asked to confirm If the participant activated the Help button they were shown the message: If you are unsure, please provide an estimate or select Do not know. ~F3786~ was collected from …	2.5	http://biobank.ctsu.ox.ac.uk/crystal/field.cgi?id=3786	wget https://broad-ukb-sumstats-us-east-1.s3.amazonaws.com/round2/additive-tsvs/3786_irnt.gwas.imputed_v3.both_sexes.tsv.bgz -O 3786_irnt.gwas.imputed_v3.both_sexes.tsv.bgz	https://broad-ukb-sumstats-us-east-1.s3.amazonaws.com/round2/additive-tsvs/3786_irnt.gwas.imputed_v3.both_sexes.tsv.bgz
IV_full	22147_irnt	Age asthma diagnosed by doctor	49	0	Weighted median	NA	-0.0194055	0.0678802	0.77497	0.99572	NA	NA	-0.152,0.114	NA	both_sexes	continuous_irnt	phesant	11717	349477	NA	NA	User was asked the age at which doctor diagnosed asthma	2.5	http://biobank.ctsu.ox.ac.uk/crystal/field.cgi?id=22147	wget https://broad-ukb-sumstats-us-east-1.s3.amazonaws.com/round2/additive-tsvs/22147_irnt.gwas.imputed_v3.both_sexes.tsv.bgz -O 22147_irnt.gwas.imputed_v3.both_sexes.tsv.bgz	https://broad-ukb-sumstats-us-east-1.s3.amazonaws.com/round2/additive-tsvs/22147_irnt.gwas.imputed_v3.both_sexes.tsv.bgz
IV_full	22147_irnt	Age asthma diagnosed by doctor	48	0	MR-Egger	0.805474	-0.0253382	0.108827	0.816926	0.956643	NA	NA	-0.239,0.188	0.399421	both_sexes	continuous_irnt	phesant	11717	349477	NA	NA	User was asked the age at which doctor diagnosed asthma	2.5	http://biobank.ctsu.ox.ac.uk/crystal/field.cgi?id=22147	wget https://broad-ukb-sumstats-us-east-1.s3.amazonaws.com/round2/additive-tsvs/22147_irnt.gwas.imputed_v3.both_sexes.tsv.bgz -O 22147_irnt.gwas.imputed_v3.both_sexes.tsv.bgz	https://broad-ukb-sumstats-us-east-1.s3.amazonaws.com/round2/additive-tsvs/22147_irnt.gwas.imputed_v3.both_sexes.tsv.bgz
IV_full	22147_irnt	Age asthma diagnosed by doctor	49	0	MR-RAPS	NA	-0.0557346	0.0476262	0.2419	0.696027	NA	NA	-0.149,0.038	NA	both_sexes	continuous_irnt	phesant	11717	349477	NA	NA	User was asked the age at which doctor diagnosed asthma	2.5	http://biobank.ctsu.ox.ac.uk/crystal/field.cgi?id=22147	wget https://broad-ukb-sumstats-us-east-1.s3.amazonaws.com/round2/additive-tsvs/22147_irnt.gwas.imputed_v3.both_sexes.tsv.bgz -O 22147_irnt.gwas.imputed_v3.both_sexes.tsv.bgz	https://broad-ukb-sumstats-us-east-1.s3.amazonaws.com/round2/additive-tsvs/22147_irnt.gwas.imputed_v3.both_sexes.tsv.bgz
IV_full	22147_irnt	Age asthma diagnosed by doctor	49	0	IVW_delta	NA	-0.0477286	0.0461412	0.300948	0.875368	NA	NA	-0.138,0.043	0.665092	both_sexes	continuous_irnt	phesant	11717	349477	NA	NA	User was asked the age at which doctor diagnosed asthma	2.5	http://biobank.ctsu.ox.ac.uk/crystal/field.cgi?id=22147	wget https://broad-ukb-sumstats-us-east-1.s3.amazonaws.com/round2/additive-tsvs/22147_irnt.gwas.imputed_v3.both_sexes.tsv.bgz -O 22147_irnt.gwas.imputed_v3.both_sexes.tsv.bgz	https://broad-ukb-sumstats-us-east-1.s3.amazonaws.com/round2/additive-tsvs/22147_irnt.gwas.imputed_v3.both_sexes.tsv.bgz
IV_full	22147_irnt	Age asthma diagnosed by doctor	49	0	MR-PRESSO	NA	-0.0528898	0.0451163	0.246863	0.769897	NA	NA	-0.141,0.036	NA	both_sexes	continuous_irnt	phesant	11717	349477	NA	NA	User was asked the age at which doctor diagnosed asthma	2.5	http://biobank.ctsu.ox.ac.uk/crystal/field.cgi?id=22147	wget https://broad-ukb-sumstats-us-east-1.s3.amazonaws.com/round2/additive-tsvs/22147_irnt.gwas.imputed_v3.both_sexes.tsv.bgz -O 22147_irnt.gwas.imputed_v3.both_sexes.tsv.bgz	https://broad-ukb-sumstats-us-east-1.s3.amazonaws.com/round2/additive-tsvs/22147_irnt.gwas.imputed_v3.both_sexes.tsv.bgz
IV_no.mhc	22147_irnt	Age asthma diagnosed by doctor	44	0	Weighted median	NA	0.00732452	0.0697065	0.916315	0.994582	NA	NA	-0.129,0.144	NA	both_sexes	continuous_irnt	phesant	11717	349477	NA	NA	User was asked the age at which doctor diagnosed asthma	2.5	http://biobank.ctsu.ox.ac.uk/crystal/field.cgi?id=22147	wget https://broad-ukb-sumstats-us-east-1.s3.amazonaws.com/round2/additive-tsvs/22147_irnt.gwas.imputed_v3.both_sexes.tsv.bgz -O 22147_irnt.gwas.imputed_v3.both_sexes.tsv.bgz	https://broad-ukb-sumstats-us-east-1.s3.amazonaws.com/round2/additive-tsvs/22147_irnt.gwas.imputed_v3.both_sexes.tsv.bgz
IV_no.mhc	22147_irnt	Age asthma diagnosed by doctor	43	0	MR-Egger	0.249914	0.118406	0.119245	0.326553	0.954455	NA	NA	-0.115,0.352	0.691493	both_sexes	continuous_irnt	phesant	11717	349477	NA	NA	User was asked the age at which doctor diagnosed asthma	2.5	http://biobank.ctsu.ox.ac.uk/crystal/field.cgi?id=22147	wget https://broad-ukb-sumstats-us-east-1.s3.amazonaws.com/round2/additive-tsvs/22147_irnt.gwas.imputed_v3.both_sexes.tsv.bgz -O 22147_irnt.gwas.imputed_v3.both_sexes.tsv.bgz	https://broad-ukb-sumstats-us-east-1.s3.amazonaws.com/round2/additive-tsvs/22147_irnt.gwas.imputed_v3.both_sexes.tsv.bgz
IV_no.mhc	22147_irnt	Age asthma diagnosed by doctor	44	0	MR-RAPS	NA	-0.0128462	0.0540794	0.812236	0.968121	NA	NA	-0.119,0.093	NA	both_sexes	continuous_irnt	phesant	11717	349477	NA	NA	User was asked the age at which doctor diagnosed asthma	2.5	http://biobank.ctsu.ox.ac.uk/crystal/field.cgi?id=22147	wget https://broad-ukb-sumstats-us-east-1.s3.amazonaws.com/round2/additive-tsvs/22147_irnt.gwas.imputed_v3.both_sexes.tsv.bgz -O 22147_irnt.gwas.imputed_v3.both_sexes.tsv.bgz	https://broad-ukb-sumstats-us-east-1.s3.amazonaws.com/round2/additive-tsvs/22147_irnt.gwas.imputed_v3.both_sexes.tsv.bgz
IV_no.mhc	22147_irnt	Age asthma diagnosed by doctor	44	0	IVW_delta	NA	-0.0062927	0.0517782	0.90327	0.985423	NA	NA	-0.108,0.095	0.853111	both_sexes	continuous_irnt	phesant	11717	349477	NA	NA	User was asked the age at which doctor diagnosed asthma	2.5	http://biobank.ctsu.ox.ac.uk/crystal/field.cgi?id=22147	wget https://broad-ukb-sumstats-us-east-1.s3.amazonaws.com/round2/additive-tsvs/22147_irnt.gwas.imputed_v3.both_sexes.tsv.bgz -O 22147_irnt.gwas.imputed_v3.both_sexes.tsv.bgz	https://broad-ukb-sumstats-us-east-1.s3.amazonaws.com/round2/additive-tsvs/22147_irnt.gwas.imputed_v3.both_sexes.tsv.bgz
IV_no.mhc	22147_irnt	Age asthma diagnosed by doctor	44	0	MR-PRESSO	NA	-0.0121871	0.0474406	0.798487	0.960783	NA	NA	-0.105,0.081	NA	both_sexes	continuous_irnt	phesant	11717	349477	NA	NA	User was asked the age at which doctor diagnosed asthma	2.5	http://biobank.ctsu.ox.ac.uk/crystal/field.cgi?id=22147	wget https://broad-ukb-sumstats-us-east-1.s3.amazonaws.com/round2/additive-tsvs/22147_irnt.gwas.imputed_v3.both_sexes.tsv.bgz -O 22147_irnt.gwas.imputed_v3.both_sexes.tsv.bgz	https://broad-ukb-sumstats-us-east-1.s3.amazonaws.com/round2/additive-tsvs/22147_irnt.gwas.imputed_v3.both_sexes.tsv.bgz
IV_mhc	22147_irnt	Age asthma diagnosed by doctor	5	0	Weighted median	NA	-0.317456	0.127224	0.0125865	0.108133	NA	NA	-0.567,-0.068	NA	both_sexes	continuous_irnt	phesant	11717	349477	NA	NA	User was asked the age at which doctor diagnosed asthma	2.5	http://biobank.ctsu.ox.ac.uk/crystal/field.cgi?id=22147	wget https://broad-ukb-sumstats-us-east-1.s3.amazonaws.com/round2/additive-tsvs/22147_irnt.gwas.imputed_v3.both_sexes.tsv.bgz -O 22147_irnt.gwas.imputed_v3.both_sexes.tsv.bgz	https://broad-ukb-sumstats-us-east-1.s3.amazonaws.com/round2/additive-tsvs/22147_irnt.gwas.imputed_v3.both_sexes.tsv.bgz
IV_mhc	22147_irnt	Age asthma diagnosed by doctor	5	0	MR-Egger	0.197701	-0.793306	0.371645	0.122479	0.978559	NA	NA	-1.522,-0.065	0.28511	both_sexes	continuous_irnt	phesant	11717	349477	NA	NA	User was asked the age at which doctor diagnosed asthma	2.5	http://biobank.ctsu.ox.ac.uk/crystal/field.cgi?id=22147	wget https://broad-ukb-sumstats-us-east-1.s3.amazonaws.com/round2/additive-tsvs/22147_irnt.gwas.imputed_v3.both_sexes.tsv.bgz -O 22147_irnt.gwas.imputed_v3.both_sexes.tsv.bgz	https://broad-ukb-sumstats-us-east-1.s3.amazonaws.com/round2/additive-tsvs/22147_irnt.gwas.imputed_v3.both_sexes.tsv.bgz
IV_mhc	22147_irnt	Age asthma diagnosed by doctor	5	0	MR-RAPS	NA	-0.216101	0.102163	0.034407	0.169022	NA	NA	-0.416,-0.016	NA	both_sexes	continuous_irnt	phesant	11717	349477	NA	NA	User was asked the age at which doctor diagnosed asthma	2.5	http://biobank.ctsu.ox.ac.uk/crystal/field.cgi?id=22147	wget https://broad-ukb-sumstats-us-east-1.s3.amazonaws.com/round2/additive-tsvs/22147_irnt.gwas.imputed_v3.both_sexes.tsv.bgz -O 22147_irnt.gwas.imputed_v3.both_sexes.tsv.bgz	https://broad-ukb-sumstats-us-east-1.s3.amazonaws.com/round2/additive-tsvs/22147_irnt.gwas.imputed_v3.both_sexes.tsv.bgz
IV_mhc	22147_irnt	Age asthma diagnosed by doctor	5	0	IVW_delta	NA	-0.207551	0.132527	0.117325	0.485605	NA	NA	-0.467,0.052	0.147192	both_sexes	continuous_irnt	phesant	11717	349477	NA	NA	User was asked the age at which doctor diagnosed asthma	2.5	http://biobank.ctsu.ox.ac.uk/crystal/field.cgi?id=22147	wget https://broad-ukb-sumstats-us-east-1.s3.amazonaws.com/round2/additive-tsvs/22147_irnt.gwas.imputed_v3.both_sexes.tsv.bgz -O 22147_irnt.gwas.imputed_v3.both_sexes.tsv.bgz	https://broad-ukb-sumstats-us-east-1.s3.amazonaws.com/round2/additive-tsvs/22147_irnt.gwas.imputed_v3.both_sexes.tsv.bgz
IV_mhc	22147_irnt	Age asthma diagnosed by doctor	5	0	MR-PRESSO	NA	-0.208515	0.132942	0.191848	0.578092	NA	NA	-0.469,0.052	NA	both_sexes	continuous_irnt	phesant	11717	349477	NA	NA	User was asked the age at which doctor diagnosed asthma	2.5	http://biobank.ctsu.ox.ac.uk/crystal/field.cgi?id=22147	wget https://broad-ukb-sumstats-us-east-1.s3.amazonaws.com/round2/additive-tsvs/22147_irnt.gwas.imputed_v3.both_sexes.tsv.bgz -O 22147_irnt.gwas.imputed_v3.both_sexes.tsv.bgz	https://broad-ukb-sumstats-us-east-1.s3.amazonaws.com/round2/additive-tsvs/22147_irnt.gwas.imputed_v3.both_sexes.tsv.bgz
IV_full	40007_irnt	Age at death	46	3	Weighted median	NA	0.0107403	0.0311217	0.730014	0.99572	NA	NA	-0.05,0.072	NA	both_sexes	continuous_irnt	phesant	10483	350711	NA	NA	Age calculated as interval between Date of Birth and Death.	2.5	http://biobank.ctsu.ox.ac.uk/crystal/field.cgi?id=40007	wget https://broad-ukb-sumstats-us-east-1.s3.amazonaws.com/round2/additive-tsvs/40007_irnt.gwas.imputed_v3.both_sexes.tsv.bgz -O 40007_irnt.gwas.imputed_v3.both_sexes.tsv.bgz	https://broad-ukb-sumstats-us-east-1.s3.amazonaws.com/round2/additive-tsvs/40007_irnt.gwas.imputed_v3.both_sexes.tsv.bgz
IV_full	40007_irnt	Age at death	46	3	MR-Egger	0.797623	0.0360226	0.0478083	0.455174	0.889198	NA	NA	-0.058,0.13	0.724745	both_sexes	continuous_irnt	phesant	10483	350711	NA	NA	Age calculated as interval between Date of Birth and Death.	2.5	http://biobank.ctsu.ox.ac.uk/crystal/field.cgi?id=40007	wget https://broad-ukb-sumstats-us-east-1.s3.amazonaws.com/round2/additive-tsvs/40007_irnt.gwas.imputed_v3.both_sexes.tsv.bgz -O 40007_irnt.gwas.imputed_v3.both_sexes.tsv.bgz	https://broad-ukb-sumstats-us-east-1.s3.amazonaws.com/round2/additive-tsvs/40007_irnt.gwas.imputed_v3.both_sexes.tsv.bgz
IV_full	40007_irnt	Age at death	46	3	MR-RAPS	NA	0.0259507	0.0214457	0.226254	0.6857	NA	NA	-0.016,0.068	NA	both_sexes	continuous_irnt	phesant	10483	350711	NA	NA	Age calculated as interval between Date of Birth and Death.	2.5	http://biobank.ctsu.ox.ac.uk/crystal/field.cgi?id=40007	wget https://broad-ukb-sumstats-us-east-1.s3.amazonaws.com/round2/additive-tsvs/40007_irnt.gwas.imputed_v3.both_sexes.tsv.bgz -O 40007_irnt.gwas.imputed_v3.both_sexes.tsv.bgz	https://broad-ukb-sumstats-us-east-1.s3.amazonaws.com/round2/additive-tsvs/40007_irnt.gwas.imputed_v3.both_sexes.tsv.bgz
IV_full	40007_irnt	Age at death	46	3	IVW_delta	NA	0.0225865	0.020617	0.273286	0.860305	NA	NA	-0.018,0.063	0.882223	both_sexes	continuous_irnt	phesant	10483	350711	NA	NA	Age calculated as interval between Date of Birth and Death.	2.5	http://biobank.ctsu.ox.ac.uk/crystal/field.cgi?id=40007	wget https://broad-ukb-sumstats-us-east-1.s3.amazonaws.com/round2/additive-tsvs/40007_irnt.gwas.imputed_v3.both_sexes.tsv.bgz -O 40007_irnt.gwas.imputed_v3.both_sexes.tsv.bgz	https://broad-ukb-sumstats-us-east-1.s3.amazonaws.com/round2/additive-tsvs/40007_irnt.gwas.imputed_v3.both_sexes.tsv.bgz
IV_full	40007_irnt	Age at death	46	3	MR-PRESSO	NA	0.0248444	0.0185872	0.188058	0.720537	NA	NA	-0.012,0.061	NA	both_sexes	continuous_irnt	phesant	10483	350711	NA	NA	Age calculated as interval between Date of Birth and Death.	2.5	http://biobank.ctsu.ox.ac.uk/crystal/field.cgi?id=40007	wget https://broad-ukb-sumstats-us-east-1.s3.amazonaws.com/round2/additive-tsvs/40007_irnt.gwas.imputed_v3.both_sexes.tsv.bgz -O 40007_irnt.gwas.imputed_v3.both_sexes.tsv.bgz	https://broad-ukb-sumstats-us-east-1.s3.amazonaws.com/round2/additive-tsvs/40007_irnt.gwas.imputed_v3.both_sexes.tsv.bgz
IV_no.mhc	40007_irnt	Age at death	41	3	Weighted median	NA	0.0323465	0.0323441	0.317274	0.994582	NA	NA	-0.031,0.096	NA	both_sexes	continuous_irnt	phesant	10483	350711	NA	NA	Age calculated as interval between Date of Birth and Death.	2.5	http://biobank.ctsu.ox.ac.uk/crystal/field.cgi?id=40007	wget https://broad-ukb-sumstats-us-east-1.s3.amazonaws.com/round2/additive-tsvs/40007_irnt.gwas.imputed_v3.both_sexes.tsv.bgz -O 40007_irnt.gwas.imputed_v3.both_sexes.tsv.bgz	https://broad-ukb-sumstats-us-east-1.s3.amazonaws.com/round2/additive-tsvs/40007_irnt.gwas.imputed_v3.both_sexes.tsv.bgz
IV_no.mhc	40007_irnt	Age at death	41	3	MR-Egger	0.591241	0.0668026	0.0544976	0.227629	0.954455	NA	NA	-0.04,0.174	0.826532	both_sexes	continuous_irnt	phesant	10483	350711	NA	NA	Age calculated as interval between Date of Birth and Death.	2.5	http://biobank.ctsu.ox.ac.uk/crystal/field.cgi?id=40007	wget https://broad-ukb-sumstats-us-east-1.s3.amazonaws.com/round2/additive-tsvs/40007_irnt.gwas.imputed_v3.both_sexes.tsv.bgz -O 40007_irnt.gwas.imputed_v3.both_sexes.tsv.bgz	https://broad-ukb-sumstats-us-east-1.s3.amazonaws.com/round2/additive-tsvs/40007_irnt.gwas.imputed_v3.both_sexes.tsv.bgz
IV_no.mhc	40007_irnt	Age at death	41	3	MR-RAPS	NA	0.0419132	0.0246568	0.089157	0.638947	NA	NA	-0.006,0.09	NA	both_sexes	continuous_irnt	phesant	10483	350711	NA	NA	Age calculated as interval between Date of Birth and Death.	2.5	http://biobank.ctsu.ox.ac.uk/crystal/field.cgi?id=40007	wget https://broad-ukb-sumstats-us-east-1.s3.amazonaws.com/round2/additive-tsvs/40007_irnt.gwas.imputed_v3.both_sexes.tsv.bgz -O 40007_irnt.gwas.imputed_v3.both_sexes.tsv.bgz	https://broad-ukb-sumstats-us-east-1.s3.amazonaws.com/round2/additive-tsvs/40007_irnt.gwas.imputed_v3.both_sexes.tsv.bgz
IV_no.mhc	40007_irnt	Age at death	41	3	IVW_delta	NA	0.0362853	0.0234503	0.121784	0.983374	NA	NA	-0.01,0.082	0.926141	both_sexes	continuous_irnt	phesant	10483	350711	NA	NA	Age calculated as interval between Date of Birth and Death.	2.5	http://biobank.ctsu.ox.ac.uk/crystal/field.cgi?id=40007	wget https://broad-ukb-sumstats-us-east-1.s3.amazonaws.com/round2/additive-tsvs/40007_irnt.gwas.imputed_v3.both_sexes.tsv.bgz -O 40007_irnt.gwas.imputed_v3.both_sexes.tsv.bgz	https://broad-ukb-sumstats-us-east-1.s3.amazonaws.com/round2/additive-tsvs/40007_irnt.gwas.imputed_v3.both_sexes.tsv.bgz
IV_no.mhc	40007_irnt	Age at death	41	3	MR-PRESSO	NA	0.040031	0.0201797	0.0541786	0.711883	NA	NA	0,0.08	NA	both_sexes	continuous_irnt	phesant	10483	350711	NA	NA	Age calculated as interval between Date of Birth and Death.	2.5	http://biobank.ctsu.ox.ac.uk/crystal/field.cgi?id=40007	wget https://broad-ukb-sumstats-us-east-1.s3.amazonaws.com/round2/additive-tsvs/40007_irnt.gwas.imputed_v3.both_sexes.tsv.bgz -O 40007_irnt.gwas.imputed_v3.both_sexes.tsv.bgz	https://broad-ukb-sumstats-us-east-1.s3.amazonaws.com/round2/additive-tsvs/40007_irnt.gwas.imputed_v3.both_sexes.tsv.bgz
IV_mhc	40007_irnt	Age at death	5	0	Weighted median	NA	0.00854982	0.0513584	0.867784	0.952409	NA	NA	-0.092,0.109	NA	both_sexes	continuous_irnt	phesant	10483	350711	NA	NA	Age calculated as interval between Date of Birth and Death.	2.5	http://biobank.ctsu.ox.ac.uk/crystal/field.cgi?id=40007	wget https://broad-ukb-sumstats-us-east-1.s3.amazonaws.com/round2/additive-tsvs/40007_irnt.gwas.imputed_v3.both_sexes.tsv.bgz -O 40007_irnt.gwas.imputed_v3.both_sexes.tsv.bgz	https://broad-ukb-sumstats-us-east-1.s3.amazonaws.com/round2/additive-tsvs/40007_irnt.gwas.imputed_v3.both_sexes.tsv.bgz
IV_mhc	40007_irnt	Age at death	5	0	MR-Egger	0.740126	0.0350377	0.181455	0.859219	0.994319	NA	NA	-0.321,0.391	0.177513	both_sexes	continuous_irnt	phesant	10483	350711	NA	NA	Age calculated as interval between Date of Birth and Death.	2.5	http://biobank.ctsu.ox.ac.uk/crystal/field.cgi?id=40007	wget https://broad-ukb-sumstats-us-east-1.s3.amazonaws.com/round2/additive-tsvs/40007_irnt.gwas.imputed_v3.both_sexes.tsv.bgz -O 40007_irnt.gwas.imputed_v3.both_sexes.tsv.bgz	https://broad-ukb-sumstats-us-east-1.s3.amazonaws.com/round2/additive-tsvs/40007_irnt.gwas.imputed_v3.both_sexes.tsv.bgz
IV_mhc	40007_irnt	Age at death	5	0	MR-RAPS	NA	-0.0286314	0.0438678	0.513966	0.765399	NA	NA	-0.115,0.057	NA	both_sexes	continuous_irnt	phesant	10483	350711	NA	NA	Age calculated as interval between Date of Birth and Death.	2.5	http://biobank.ctsu.ox.ac.uk/crystal/field.cgi?id=40007	wget https://broad-ukb-sumstats-us-east-1.s3.amazonaws.com/round2/additive-tsvs/40007_irnt.gwas.imputed_v3.both_sexes.tsv.bgz -O 40007_irnt.gwas.imputed_v3.both_sexes.tsv.bgz	https://broad-ukb-sumstats-us-east-1.s3.amazonaws.com/round2/additive-tsvs/40007_irnt.gwas.imputed_v3.both_sexes.tsv.bgz
IV_mhc	40007_irnt	Age at death	5	0	IVW_delta	NA	-0.0240504	0.047022	0.609022	0.893319	NA	NA	-0.116,0.068	0.316796	both_sexes	continuous_irnt	phesant	10483	350711	NA	NA	Age calculated as interval between Date of Birth and Death.	2.5	http://biobank.ctsu.ox.ac.uk/crystal/field.cgi?id=40007	wget https://broad-ukb-sumstats-us-east-1.s3.amazonaws.com/round2/additive-tsvs/40007_irnt.gwas.imputed_v3.both_sexes.tsv.bgz -O 40007_irnt.gwas.imputed_v3.both_sexes.tsv.bgz	https://broad-ukb-sumstats-us-east-1.s3.amazonaws.com/round2/additive-tsvs/40007_irnt.gwas.imputed_v3.both_sexes.tsv.bgz
IV_mhc	40007_irnt	Age at death	5	0	MR-PRESSO	NA	-0.0279021	0.0484412	0.595472	0.866487	NA	NA	-0.123,0.067	NA	both_sexes	continuous_irnt	phesant	10483	350711	NA	NA	Age calculated as interval between Date of Birth and Death.	2.5	http://biobank.ctsu.ox.ac.uk/crystal/field.cgi?id=40007	wget https://broad-ukb-sumstats-us-east-1.s3.amazonaws.com/round2/additive-tsvs/40007_irnt.gwas.imputed_v3.both_sexes.tsv.bgz -O 40007_irnt.gwas.imputed_v3.both_sexes.tsv.bgz	https://broad-ukb-sumstats-us-east-1.s3.amazonaws.com/round2/additive-tsvs/40007_irnt.gwas.imputed_v3.both_sexes.tsv.bgz
IV_full	20433_irnt	Age at first episode of depression	49	0	Weighted median	NA	0.0460274	0.0300982	0.126204	0.99572	NA	NA	-0.013,0.105	NA	both_sexes	continuous_irnt	phesant	61033	300161	NA	NA	Question asked: About how old were you the FIRST time you had a period of two weeks like this? (Whether or not you received any help for it.) Question was asked when ~F20446~ was Yes or ~F20441~ was Yes.	2.1	http://biobank.ctsu.ox.ac.uk/crystal/field.cgi?id=20433	wget https://broad-ukb-sumstats-us-east-1.s3.amazonaws.com/round2/additive-tsvs/20433_irnt.gwas.imputed_v3.both_sexes.tsv.bgz -O 20433_irnt.gwas.imputed_v3.both_sexes.tsv.bgz	https://broad-ukb-sumstats-us-east-1.s3.amazonaws.com/round2/additive-tsvs/20433_irnt.gwas.imputed_v3.both_sexes.tsv.bgz
IV_full	20433_irnt	Age at first episode of depression	49	0	MR-Egger	0.835266	0.0750716	0.0465867	0.11378	0.743395	NA	NA	-0.016,0.166	0.571314	both_sexes	continuous_irnt	phesant	61033	300161	NA	NA	Question asked: About how old were you the FIRST time you had a period of two weeks like this? (Whether or not you received any help for it.) Question was asked when ~F20446~ was Yes or ~F20441~ was Yes.	2.1	http://biobank.ctsu.ox.ac.uk/crystal/field.cgi?id=20433	wget https://broad-ukb-sumstats-us-east-1.s3.amazonaws.com/round2/additive-tsvs/20433_irnt.gwas.imputed_v3.both_sexes.tsv.bgz -O 20433_irnt.gwas.imputed_v3.both_sexes.tsv.bgz	https://broad-ukb-sumstats-us-east-1.s3.amazonaws.com/round2/additive-tsvs/20433_irnt.gwas.imputed_v3.both_sexes.tsv.bgz
IV_full	20433_irnt	Age at first episode of depression	49	0	MR-RAPS	NA	0.0696007	0.0213155	0.00109361	0.0384167	NA	NA	0.028,0.111	NA	both_sexes	continuous_irnt	phesant	61033	300161	NA	NA	Question asked: About how old were you the FIRST time you had a period of two weeks like this? (Whether or not you received any help for it.) Question was asked when ~F20446~ was Yes or ~F20441~ was Yes.	2.1	http://biobank.ctsu.ox.ac.uk/crystal/field.cgi?id=20433	wget https://broad-ukb-sumstats-us-east-1.s3.amazonaws.com/round2/additive-tsvs/20433_irnt.gwas.imputed_v3.both_sexes.tsv.bgz -O 20433_irnt.gwas.imputed_v3.both_sexes.tsv.bgz	https://broad-ukb-sumstats-us-east-1.s3.amazonaws.com/round2/additive-tsvs/20433_irnt.gwas.imputed_v3.both_sexes.tsv.bgz
IV_full	20433_irnt	Age at first episode of depression	49	0	IVW_delta	NA	0.0593545	0.0205398	0.00385563	0.440184	NA	NA	0.019,0.1	0.793221	both_sexes	continuous_irnt	phesant	61033	300161	NA	NA	Question asked: About how old were you the FIRST time you had a period of two weeks like this? (Whether or not you received any help for it.) Question was asked when ~F20446~ was Yes or ~F20441~ was Yes.	2.1	http://biobank.ctsu.ox.ac.uk/crystal/field.cgi?id=20433	wget https://broad-ukb-sumstats-us-east-1.s3.amazonaws.com/round2/additive-tsvs/20433_irnt.gwas.imputed_v3.both_sexes.tsv.bgz -O 20433_irnt.gwas.imputed_v3.both_sexes.tsv.bgz	https://broad-ukb-sumstats-us-east-1.s3.amazonaws.com/round2/additive-tsvs/20433_irnt.gwas.imputed_v3.both_sexes.tsv.bgz
IV_full	20433_irnt	Age at first episode of depression	49	0	MR-PRESSO	NA	0.0662739	0.0193001	0.00123553	0.210968	NA	NA	0.028,0.104	NA	both_sexes	continuous_irnt	phesant	61033	300161	NA	NA	Question asked: About how old were you the FIRST time you had a period of two weeks like this? (Whether or not you received any help for it.) Question was asked when ~F20446~ was Yes or ~F20441~ was Yes.	2.1	http://biobank.ctsu.ox.ac.uk/crystal/field.cgi?id=20433	wget https://broad-ukb-sumstats-us-east-1.s3.amazonaws.com/round2/additive-tsvs/20433_irnt.gwas.imputed_v3.both_sexes.tsv.bgz -O 20433_irnt.gwas.imputed_v3.both_sexes.tsv.bgz	https://broad-ukb-sumstats-us-east-1.s3.amazonaws.com/round2/additive-tsvs/20433_irnt.gwas.imputed_v3.both_sexes.tsv.bgz
IV_no.mhc	20433_irnt	Age at first episode of depression	44	0	Weighted median	NA	0.0441086	0.0316907	0.163969	0.994582	NA	NA	-0.018,0.106	NA	both_sexes	continuous_irnt	phesant	61033	300161	NA	NA	Question asked: About how old were you the FIRST time you had a period of two weeks like this? (Whether or not you received any help for it.) Question was asked when ~F20446~ was Yes or ~F20441~ was Yes.	2.1	http://biobank.ctsu.ox.ac.uk/crystal/field.cgi?id=20433	wget https://broad-ukb-sumstats-us-east-1.s3.amazonaws.com/round2/additive-tsvs/20433_irnt.gwas.imputed_v3.both_sexes.tsv.bgz -O 20433_irnt.gwas.imputed_v3.both_sexes.tsv.bgz	https://broad-ukb-sumstats-us-east-1.s3.amazonaws.com/round2/additive-tsvs/20433_irnt.gwas.imputed_v3.both_sexes.tsv.bgz
IV_no.mhc	20433_irnt	Age at first episode of depression	44	0	MR-Egger	0.680142	0.0435221	0.0522013	0.409147	0.954455	NA	NA	-0.059,0.146	0.68173	both_sexes	continuous_irnt	phesant	61033	300161	NA	NA	Question asked: About how old were you the FIRST time you had a period of two weeks like this? (Whether or not you received any help for it.) Question was asked when ~F20446~ was Yes or ~F20441~ was Yes.	2.1	http://biobank.ctsu.ox.ac.uk/crystal/field.cgi?id=20433	wget https://broad-ukb-sumstats-us-east-1.s3.amazonaws.com/round2/additive-tsvs/20433_irnt.gwas.imputed_v3.both_sexes.tsv.bgz -O 20433_irnt.gwas.imputed_v3.both_sexes.tsv.bgz	https://broad-ukb-sumstats-us-east-1.s3.amazonaws.com/round2/additive-tsvs/20433_irnt.gwas.imputed_v3.both_sexes.tsv.bgz
IV_no.mhc	20433_irnt	Age at first episode of depression	44	0	MR-RAPS	NA	0.0664481	0.0242001	0.0060368	0.29451	NA	NA	0.019,0.114	NA	both_sexes	continuous_irnt	phesant	61033	300161	NA	NA	Question asked: About how old were you the FIRST time you had a period of two weeks like this? (Whether or not you received any help for it.) Question was asked when ~F20446~ was Yes or ~F20441~ was Yes.	2.1	http://biobank.ctsu.ox.ac.uk/crystal/field.cgi?id=20433	wget https://broad-ukb-sumstats-us-east-1.s3.amazonaws.com/round2/additive-tsvs/20433_irnt.gwas.imputed_v3.both_sexes.tsv.bgz -O 20433_irnt.gwas.imputed_v3.both_sexes.tsv.bgz	https://broad-ukb-sumstats-us-east-1.s3.amazonaws.com/round2/additive-tsvs/20433_irnt.gwas.imputed_v3.both_sexes.tsv.bgz
IV_no.mhc	20433_irnt	Age at first episode of depression	44	0	IVW_delta	NA	0.0555508	0.0231182	0.0162654	0.983374	NA	NA	0.01,0.101	0.869302	both_sexes	continuous_irnt	phesant	61033	300161	NA	NA	Question asked: About how old were you the FIRST time you had a period of two weeks like this? (Whether or not you received any help for it.) Question was asked when ~F20446~ was Yes or ~F20441~ was Yes.	2.1	http://biobank.ctsu.ox.ac.uk/crystal/field.cgi?id=20433	wget https://broad-ukb-sumstats-us-east-1.s3.amazonaws.com/round2/additive-tsvs/20433_irnt.gwas.imputed_v3.both_sexes.tsv.bgz -O 20433_irnt.gwas.imputed_v3.both_sexes.tsv.bgz	https://broad-ukb-sumstats-us-east-1.s3.amazonaws.com/round2/additive-tsvs/20433_irnt.gwas.imputed_v3.both_sexes.tsv.bgz
IV_no.mhc	20433_irnt	Age at first episode of depression	44	0	MR-PRESSO	NA	0.0630768	0.0209761	0.00439321	0.428652	NA	NA	0.022,0.104	NA	both_sexes	continuous_irnt	phesant	61033	300161	NA	NA	Question asked: About how old were you the FIRST time you had a period of two weeks like this? (Whether or not you received any help for it.) Question was asked when ~F20446~ was Yes or ~F20441~ was Yes.	2.1	http://biobank.ctsu.ox.ac.uk/crystal/field.cgi?id=20433	wget https://broad-ukb-sumstats-us-east-1.s3.amazonaws.com/round2/additive-tsvs/20433_irnt.gwas.imputed_v3.both_sexes.tsv.bgz -O 20433_irnt.gwas.imputed_v3.both_sexes.tsv.bgz	https://broad-ukb-sumstats-us-east-1.s3.amazonaws.com/round2/additive-tsvs/20433_irnt.gwas.imputed_v3.both_sexes.tsv.bgz
IV_mhc	20433_irnt	Age at first episode of depression	5	0	Weighted median	NA	0.0770365	0.0683487	0.259696	0.60917	NA	NA	-0.057,0.211	NA	both_sexes	continuous_irnt	phesant	61033	300161	NA	NA	Question asked: About how old were you the FIRST time you had a period of two weeks like this? (Whether or not you received any help for it.) Question was asked when ~F20446~ was Yes or ~F20441~ was Yes.	2.1	http://biobank.ctsu.ox.ac.uk/crystal/field.cgi?id=20433	wget https://broad-ukb-sumstats-us-east-1.s3.amazonaws.com/round2/additive-tsvs/20433_irnt.gwas.imputed_v3.both_sexes.tsv.bgz -O 20433_irnt.gwas.imputed_v3.both_sexes.tsv.bgz	https://broad-ukb-sumstats-us-east-1.s3.amazonaws.com/round2/additive-tsvs/20433_irnt.gwas.imputed_v3.both_sexes.tsv.bgz
IV_mhc	20433_irnt	Age at first episode of depression	5	0	MR-Egger	0.114804	0.382438	0.144769	0.0775418	0.978559	NA	NA	0.099,0.666	0.501776	both_sexes	continuous_irnt	phesant	61033	300161	NA	NA	Question asked: About how old were you the FIRST time you had a period of two weeks like this? (Whether or not you received any help for it.) Question was asked when ~F20446~ was Yes or ~F20441~ was Yes.	2.1	http://biobank.ctsu.ox.ac.uk/crystal/field.cgi?id=20433	wget https://broad-ukb-sumstats-us-east-1.s3.amazonaws.com/round2/additive-tsvs/20433_irnt.gwas.imputed_v3.both_sexes.tsv.bgz -O 20433_irnt.gwas.imputed_v3.both_sexes.tsv.bgz	https://broad-ukb-sumstats-us-east-1.s3.amazonaws.com/round2/additive-tsvs/20433_irnt.gwas.imputed_v3.both_sexes.tsv.bgz
IV_mhc	20433_irnt	Age at first episode of depression	5	0	MR-RAPS	NA	0.0812996	0.0450225	0.0709566	0.262731	NA	NA	-0.007,0.17	NA	both_sexes	continuous_irnt	phesant	61033	300161	NA	NA	Question asked: About how old were you the FIRST time you had a period of two weeks like this? (Whether or not you received any help for it.) Question was asked when ~F20446~ was Yes or ~F20441~ was Yes.	2.1	http://biobank.ctsu.ox.ac.uk/crystal/field.cgi?id=20433	wget https://broad-ukb-sumstats-us-east-1.s3.amazonaws.com/round2/additive-tsvs/20433_irnt.gwas.imputed_v3.both_sexes.tsv.bgz -O 20433_irnt.gwas.imputed_v3.both_sexes.tsv.bgz	https://broad-ukb-sumstats-us-east-1.s3.amazonaws.com/round2/additive-tsvs/20433_irnt.gwas.imputed_v3.both_sexes.tsv.bgz
IV_mhc	20433_irnt	Age at first episode of depression	5	0	IVW_delta	NA	0.0736101	0.0586207	0.209224	0.645918	NA	NA	-0.041,0.189	0.143337	both_sexes	continuous_irnt	phesant	61033	300161	NA	NA	Question asked: About how old were you the FIRST time you had a period of two weeks like this? (Whether or not you received any help for it.) Question was asked when ~F20446~ was Yes or ~F20441~ was Yes.	2.1	http://biobank.ctsu.ox.ac.uk/crystal/field.cgi?id=20433	wget https://broad-ukb-sumstats-us-east-1.s3.amazonaws.com/round2/additive-tsvs/20433_irnt.gwas.imputed_v3.both_sexes.tsv.bgz -O 20433_irnt.gwas.imputed_v3.both_sexes.tsv.bgz	https://broad-ukb-sumstats-us-east-1.s3.amazonaws.com/round2/additive-tsvs/20433_irnt.gwas.imputed_v3.both_sexes.tsv.bgz
IV_mhc	20433_irnt	Age at first episode of depression	5	0	MR-PRESSO	NA	0.0783325	0.0586796	0.252815	0.639011	NA	NA	-0.037,0.193	NA	both_sexes	continuous_irnt	phesant	61033	300161	NA	NA	Question asked: About how old were you the FIRST time you had a period of two weeks like this? (Whether or not you received any help for it.) Question was asked when ~F20446~ was Yes or ~F20441~ was Yes.	2.1	http://biobank.ctsu.ox.ac.uk/crystal/field.cgi?id=20433	wget https://broad-ukb-sumstats-us-east-1.s3.amazonaws.com/round2/additive-tsvs/20433_irnt.gwas.imputed_v3.both_sexes.tsv.bgz -O 20433_irnt.gwas.imputed_v3.both_sexes.tsv.bgz	https://broad-ukb-sumstats-us-east-1.s3.amazonaws.com/round2/additive-tsvs/20433_irnt.gwas.imputed_v3.both_sexes.tsv.bgz
IV_full	20434_irnt	Age at last episode of depression	49	0	Weighted median	NA	0.0285625	0.030044	0.341762	0.99572	NA	NA	-0.03,0.087	NA	both_sexes	continuous_irnt	phesant	59260	301934	NA	NA	Question asked: About how old were you the LAST time you had a period of two weeks like this? (Whether or not you received any help for it.) Question was asked when ~F20446~ was Yes or ~F20441~ was Yes.	2.1	http://biobank.ctsu.ox.ac.uk/crystal/field.cgi?id=20434	wget https://broad-ukb-sumstats-us-east-1.s3.amazonaws.com/round2/additive-tsvs/20434_irnt.gwas.imputed_v3.both_sexes.tsv.bgz -O 20434_irnt.gwas.imputed_v3.both_sexes.tsv.bgz	https://broad-ukb-sumstats-us-east-1.s3.amazonaws.com/round2/additive-tsvs/20434_irnt.gwas.imputed_v3.both_sexes.tsv.bgz
IV_full	20434_irnt	Age at last episode of depression	49	0	MR-Egger	0.697838	0.0177108	0.0459535	0.701674	0.92697	NA	NA	-0.072,0.108	0.744572	both_sexes	continuous_irnt	phesant	59260	301934	NA	NA	Question asked: About how old were you the LAST time you had a period of two weeks like this? (Whether or not you received any help for it.) Question was asked when ~F20446~ was Yes or ~F20441~ was Yes.	2.1	http://biobank.ctsu.ox.ac.uk/crystal/field.cgi?id=20434	wget https://broad-ukb-sumstats-us-east-1.s3.amazonaws.com/round2/additive-tsvs/20434_irnt.gwas.imputed_v3.both_sexes.tsv.bgz -O 20434_irnt.gwas.imputed_v3.both_sexes.tsv.bgz	https://broad-ukb-sumstats-us-east-1.s3.amazonaws.com/round2/additive-tsvs/20434_irnt.gwas.imputed_v3.both_sexes.tsv.bgz
IV_full	20434_irnt	Age at last episode of depression	49	0	MR-RAPS	NA	0.00156943	0.0209398	0.940255	0.985719	NA	NA	-0.039,0.043	NA	both_sexes	continuous_irnt	phesant	59260	301934	NA	NA	Question asked: About how old were you the LAST time you had a period of two weeks like this? (Whether or not you received any help for it.) Question was asked when ~F20446~ was Yes or ~F20441~ was Yes.	2.1	http://biobank.ctsu.ox.ac.uk/crystal/field.cgi?id=20434	wget https://broad-ukb-sumstats-us-east-1.s3.amazonaws.com/round2/additive-tsvs/20434_irnt.gwas.imputed_v3.both_sexes.tsv.bgz -O 20434_irnt.gwas.imputed_v3.both_sexes.tsv.bgz	https://broad-ukb-sumstats-us-east-1.s3.amazonaws.com/round2/additive-tsvs/20434_irnt.gwas.imputed_v3.both_sexes.tsv.bgz
IV_full	20434_irnt	Age at last episode of depression	49	0	IVW_delta	NA	0.00469361	0.0201388	0.815713	0.960673	NA	NA	-0.035,0.044	0.894022	both_sexes	continuous_irnt	phesant	59260	301934	NA	NA	Question asked: About how old were you the LAST time you had a period of two weeks like this? (Whether or not you received any help for it.) Question was asked when ~F20446~ was Yes or ~F20441~ was Yes.	2.1	http://biobank.ctsu.ox.ac.uk/crystal/field.cgi?id=20434	wget https://broad-ukb-sumstats-us-east-1.s3.amazonaws.com/round2/additive-tsvs/20434_irnt.gwas.imputed_v3.both_sexes.tsv.bgz -O 20434_irnt.gwas.imputed_v3.both_sexes.tsv.bgz	https://broad-ukb-sumstats-us-east-1.s3.amazonaws.com/round2/additive-tsvs/20434_irnt.gwas.imputed_v3.both_sexes.tsv.bgz
IV_full	20434_irnt	Age at last episode of depression	49	0	MR-PRESSO	NA	0.00150046	0.0181199	0.934349	0.987789	NA	NA	-0.034,0.037	NA	both_sexes	continuous_irnt	phesant	59260	301934	NA	NA	Question asked: About how old were you the LAST time you had a period of two weeks like this? (Whether or not you received any help for it.) Question was asked when ~F20446~ was Yes or ~F20441~ was Yes.	2.1	http://biobank.ctsu.ox.ac.uk/crystal/field.cgi?id=20434	wget https://broad-ukb-sumstats-us-east-1.s3.amazonaws.com/round2/additive-tsvs/20434_irnt.gwas.imputed_v3.both_sexes.tsv.bgz -O 20434_irnt.gwas.imputed_v3.both_sexes.tsv.bgz	https://broad-ukb-sumstats-us-east-1.s3.amazonaws.com/round2/additive-tsvs/20434_irnt.gwas.imputed_v3.both_sexes.tsv.bgz
IV_no.mhc	20434_irnt	Age at last episode of depression	44	0	Weighted median	NA	0.0391721	0.0307363	0.202502	0.994582	NA	NA	-0.021,0.099	NA	both_sexes	continuous_irnt	phesant	59260	301934	NA	NA	Question asked: About how old were you the LAST time you had a period of two weeks like this? (Whether or not you received any help for it.) Question was asked when ~F20446~ was Yes or ~F20441~ was Yes.	2.1	http://biobank.ctsu.ox.ac.uk/crystal/field.cgi?id=20434	wget https://broad-ukb-sumstats-us-east-1.s3.amazonaws.com/round2/additive-tsvs/20434_irnt.gwas.imputed_v3.both_sexes.tsv.bgz -O 20434_irnt.gwas.imputed_v3.both_sexes.tsv.bgz	https://broad-ukb-sumstats-us-east-1.s3.amazonaws.com/round2/additive-tsvs/20434_irnt.gwas.imputed_v3.both_sexes.tsv.bgz
IV_no.mhc	20434_irnt	Age at last episode of depression	44	0	MR-Egger	0.678153	0.0273448	0.0514704	0.598029	0.954455	NA	NA	-0.074,0.128	0.812811	both_sexes	continuous_irnt	phesant	59260	301934	NA	NA	Question asked: About how old were you the LAST time you had a period of two weeks like this? (Whether or not you received any help for it.) Question was asked when ~F20446~ was Yes or ~F20441~ was Yes.	2.1	http://biobank.ctsu.ox.ac.uk/crystal/field.cgi?id=20434	wget https://broad-ukb-sumstats-us-east-1.s3.amazonaws.com/round2/additive-tsvs/20434_irnt.gwas.imputed_v3.both_sexes.tsv.bgz -O 20434_irnt.gwas.imputed_v3.both_sexes.tsv.bgz	https://broad-ukb-sumstats-us-east-1.s3.amazonaws.com/round2/additive-tsvs/20434_irnt.gwas.imputed_v3.both_sexes.tsv.bgz
IV_no.mhc	20434_irnt	Age at last episode of depression	44	0	MR-RAPS	NA	0.00832475	0.0237959	0.72646	0.957417	NA	NA	-0.038,0.055	NA	both_sexes	continuous_irnt	phesant	59260	301934	NA	NA	Question asked: About how old were you the LAST time you had a period of two weeks like this? (Whether or not you received any help for it.) Question was asked when ~F20446~ was Yes or ~F20441~ was Yes.	2.1	http://biobank.ctsu.ox.ac.uk/crystal/field.cgi?id=20434	wget https://broad-ukb-sumstats-us-east-1.s3.amazonaws.com/round2/additive-tsvs/20434_irnt.gwas.imputed_v3.both_sexes.tsv.bgz -O 20434_irnt.gwas.imputed_v3.both_sexes.tsv.bgz	https://broad-ukb-sumstats-us-east-1.s3.amazonaws.com/round2/additive-tsvs/20434_irnt.gwas.imputed_v3.both_sexes.tsv.bgz
IV_no.mhc	20434_irnt	Age at last episode of depression	44	0	IVW_delta	NA	0.0101658	0.022686	0.654074	0.983374	NA	NA	-0.034,0.055	0.912207	both_sexes	continuous_irnt	phesant	59260	301934	NA	NA	Question asked: About how old were you the LAST time you had a period of two weeks like this? (Whether or not you received any help for it.) Question was asked when ~F20446~ was Yes or ~F20441~ was Yes.	2.1	http://biobank.ctsu.ox.ac.uk/crystal/field.cgi?id=20434	wget https://broad-ukb-sumstats-us-east-1.s3.amazonaws.com/round2/additive-tsvs/20434_irnt.gwas.imputed_v3.both_sexes.tsv.bgz -O 20434_irnt.gwas.imputed_v3.both_sexes.tsv.bgz	https://broad-ukb-sumstats-us-east-1.s3.amazonaws.com/round2/additive-tsvs/20434_irnt.gwas.imputed_v3.both_sexes.tsv.bgz
IV_no.mhc	20434_irnt	Age at last episode of depression	44	0	MR-PRESSO	NA	0.00793839	0.0197255	0.689352	0.949072	NA	NA	-0.031,0.047	NA	both_sexes	continuous_irnt	phesant	59260	301934	NA	NA	Question asked: About how old were you the LAST time you had a period of two weeks like this? (Whether or not you received any help for it.) Question was asked when ~F20446~ was Yes or ~F20441~ was Yes.	2.1	http://biobank.ctsu.ox.ac.uk/crystal/field.cgi?id=20434	wget https://broad-ukb-sumstats-us-east-1.s3.amazonaws.com/round2/additive-tsvs/20434_irnt.gwas.imputed_v3.both_sexes.tsv.bgz -O 20434_irnt.gwas.imputed_v3.both_sexes.tsv.bgz	https://broad-ukb-sumstats-us-east-1.s3.amazonaws.com/round2/additive-tsvs/20434_irnt.gwas.imputed_v3.both_sexes.tsv.bgz
IV_mhc	20434_irnt	Age at last episode of depression	5	0	Weighted median	NA	0.0194548	0.0537569	0.717424	0.897437	NA	NA	-0.086,0.125	NA	both_sexes	continuous_irnt	phesant	59260	301934	NA	NA	Question asked: About how old were you the LAST time you had a period of two weeks like this? (Whether or not you received any help for it.) Question was asked when ~F20446~ was Yes or ~F20441~ was Yes.	2.1	http://biobank.ctsu.ox.ac.uk/crystal/field.cgi?id=20434	wget https://broad-ukb-sumstats-us-east-1.s3.amazonaws.com/round2/additive-tsvs/20434_irnt.gwas.imputed_v3.both_sexes.tsv.bgz -O 20434_irnt.gwas.imputed_v3.both_sexes.tsv.bgz	https://broad-ukb-sumstats-us-east-1.s3.amazonaws.com/round2/additive-tsvs/20434_irnt.gwas.imputed_v3.both_sexes.tsv.bgz
IV_mhc	20434_irnt	Age at last episode of depression	5	0	MR-Egger	0.699855	0.0571867	0.197781	0.791303	0.98736	NA	NA	-0.33,0.445	0.124825	both_sexes	continuous_irnt	phesant	59260	301934	NA	NA	Question asked: About how old were you the LAST time you had a period of two weeks like this? (Whether or not you received any help for it.) Question was asked when ~F20446~ was Yes or ~F20441~ was Yes.	2.1	http://biobank.ctsu.ox.ac.uk/crystal/field.cgi?id=20434	wget https://broad-ukb-sumstats-us-east-1.s3.amazonaws.com/round2/additive-tsvs/20434_irnt.gwas.imputed_v3.both_sexes.tsv.bgz -O 20434_irnt.gwas.imputed_v3.both_sexes.tsv.bgz	https://broad-ukb-sumstats-us-east-1.s3.amazonaws.com/round2/additive-tsvs/20434_irnt.gwas.imputed_v3.both_sexes.tsv.bgz
IV_mhc	20434_irnt	Age at last episode of depression	5	0	MR-RAPS	NA	-0.0235926	0.0441518	0.593099	0.817549	NA	NA	-0.11,0.063	NA	both_sexes	continuous_irnt	phesant	59260	301934	NA	NA	Question asked: About how old were you the LAST time you had a period of two weeks like this? (Whether or not you received any help for it.) Question was asked when ~F20446~ was Yes or ~F20441~ was Yes.	2.1	http://biobank.ctsu.ox.ac.uk/crystal/field.cgi?id=20434	wget https://broad-ukb-sumstats-us-east-1.s3.amazonaws.com/round2/additive-tsvs/20434_irnt.gwas.imputed_v3.both_sexes.tsv.bgz -O 20434_irnt.gwas.imputed_v3.both_sexes.tsv.bgz	https://broad-ukb-sumstats-us-east-1.s3.amazonaws.com/round2/additive-tsvs/20434_irnt.gwas.imputed_v3.both_sexes.tsv.bgz
IV_mhc	20434_irnt	Age at last episode of depression	5	0	IVW_delta	NA	-0.0156526	0.0482472	0.745616	0.945298	NA	NA	-0.11,0.079	0.301332	both_sexes	continuous_irnt	phesant	59260	301934	NA	NA	Question asked: About how old were you the LAST time you had a period of two weeks like this? (Whether or not you received any help for it.) Question was asked when ~F20446~ was Yes or ~F20441~ was Yes.	2.1	http://biobank.ctsu.ox.ac.uk/crystal/field.cgi?id=20434	wget https://broad-ukb-sumstats-us-east-1.s3.amazonaws.com/round2/additive-tsvs/20434_irnt.gwas.imputed_v3.both_sexes.tsv.bgz -O 20434_irnt.gwas.imputed_v3.both_sexes.tsv.bgz	https://broad-ukb-sumstats-us-east-1.s3.amazonaws.com/round2/additive-tsvs/20434_irnt.gwas.imputed_v3.both_sexes.tsv.bgz
IV_mhc	20434_irnt	Age at last episode of depression	5	0	MR-PRESSO	NA	-0.0228393	0.0532413	0.690033	0.897637	NA	NA	-0.127,0.082	NA	both_sexes	continuous_irnt	phesant	59260	301934	NA	NA	Question asked: About how old were you the LAST time you had a period of two weeks like this? (Whether or not you received any help for it.) Question was asked when ~F20446~ was Yes or ~F20441~ was Yes.	2.1	http://biobank.ctsu.ox.ac.uk/crystal/field.cgi?id=20434	wget https://broad-ukb-sumstats-us-east-1.s3.amazonaws.com/round2/additive-tsvs/20434_irnt.gwas.imputed_v3.both_sexes.tsv.bgz -O 20434_irnt.gwas.imputed_v3.both_sexes.tsv.bgz	https://broad-ukb-sumstats-us-east-1.s3.amazonaws.com/round2/additive-tsvs/20434_irnt.gwas.imputed_v3.both_sexes.tsv.bgz
IV_full	3581_irnt	Age at menopause (last menstrual period)	49	0	Weighted median	NA	0.0119234	0.0236937	0.614804	0.99572	NA	NA	-0.035,0.058	NA	both_sexes	continuous_irnt	phesant	111593	249601	NA	NA	ACE touchscreen question How old were you when your periods stopped? The following checks were performed: If answer If answer > Participants age then rejected If answer > 70 then rejected If answer If answer > 60 then participant asked to confirm If the participant activated the Help button they were shown the message: If you are unsure, please provide an estimate or select Do not know. ~F3581~ w…	2.1	http://biobank.ctsu.ox.ac.uk/crystal/field.cgi?id=3581	wget https://broad-ukb-sumstats-us-east-1.s3.amazonaws.com/round2/additive-tsvs/3581_irnt.gwas.imputed_v3.both_sexes.tsv.bgz -O 3581_irnt.gwas.imputed_v3.both_sexes.tsv.bgz	https://broad-ukb-sumstats-us-east-1.s3.amazonaws.com/round2/additive-tsvs/3581_irnt.gwas.imputed_v3.both_sexes.tsv.bgz
IV_full	3581_irnt	Age at menopause (last menstrual period)	49	0	MR-Egger	0.753731	0.004162	0.034706	0.905057	0.98272	NA	NA	-0.064,0.072	0.414241	both_sexes	continuous_irnt	phesant	111593	249601	NA	NA	ACE touchscreen question How old were you when your periods stopped? The following checks were performed: If answer If answer > Participants age then rejected If answer > 70 then rejected If answer If answer > 60 then participant asked to confirm If the participant activated the Help button they were shown the message: If you are unsure, please provide an estimate or select Do not know. ~F3581~ w…	2.1	http://biobank.ctsu.ox.ac.uk/crystal/field.cgi?id=3581	wget https://broad-ukb-sumstats-us-east-1.s3.amazonaws.com/round2/additive-tsvs/3581_irnt.gwas.imputed_v3.both_sexes.tsv.bgz -O 3581_irnt.gwas.imputed_v3.both_sexes.tsv.bgz	https://broad-ukb-sumstats-us-east-1.s3.amazonaws.com/round2/additive-tsvs/3581_irnt.gwas.imputed_v3.both_sexes.tsv.bgz
IV_full	3581_irnt	Age at menopause (last menstrual period)	49	0	MR-RAPS	NA	0.0148062	0.0155219	0.340138	0.75281	NA	NA	-0.016,0.045	NA	both_sexes	continuous_irnt	phesant	111593	249601	NA	NA	ACE touchscreen question How old were you when your periods stopped? The following checks were performed: If answer If answer > Participants age then rejected If answer > 70 then rejected If answer If answer > 60 then participant asked to confirm If the participant activated the Help button they were shown the message: If you are unsure, please provide an estimate or select Do not know. ~F3581~ w…	2.1	http://biobank.ctsu.ox.ac.uk/crystal/field.cgi?id=3581	wget https://broad-ukb-sumstats-us-east-1.s3.amazonaws.com/round2/additive-tsvs/3581_irnt.gwas.imputed_v3.both_sexes.tsv.bgz -O 3581_irnt.gwas.imputed_v3.both_sexes.tsv.bgz	https://broad-ukb-sumstats-us-east-1.s3.amazonaws.com/round2/additive-tsvs/3581_irnt.gwas.imputed_v3.both_sexes.tsv.bgz
IV_full	3581_irnt	Age at menopause (last menstrual period)	49	0	IVW_delta	NA	0.0122546	0.0150413	0.415225	0.910348	NA	NA	-0.017,0.042	0.647689	both_sexes	continuous_irnt	phesant	111593	249601	NA	NA	ACE touchscreen question How old were you when your periods stopped? The following checks were performed: If answer If answer > Participants age then rejected If answer > 70 then rejected If answer If answer > 60 then participant asked to confirm If the participant activated the Help button they were shown the message: If you are unsure, please provide an estimate or select Do not know. ~F3581~ w…	2.1	http://biobank.ctsu.ox.ac.uk/crystal/field.cgi?id=3581	wget https://broad-ukb-sumstats-us-east-1.s3.amazonaws.com/round2/additive-tsvs/3581_irnt.gwas.imputed_v3.both_sexes.tsv.bgz -O 3581_irnt.gwas.imputed_v3.both_sexes.tsv.bgz	https://broad-ukb-sumstats-us-east-1.s3.amazonaws.com/round2/additive-tsvs/3581_irnt.gwas.imputed_v3.both_sexes.tsv.bgz
IV_full	3581_irnt	Age at menopause (last menstrual period)	49	0	MR-PRESSO	NA	0.0140518	0.014769	0.346148	0.812437	NA	NA	-0.015,0.043	NA	both_sexes	continuous_irnt	phesant	111593	249601	NA	NA	ACE touchscreen question How old were you when your periods stopped? The following checks were performed: If answer If answer > Participants age then rejected If answer > 70 then rejected If answer If answer > 60 then participant asked to confirm If the participant activated the Help button they were shown the message: If you are unsure, please provide an estimate or select Do not know. ~F3581~ w…	2.1	http://biobank.ctsu.ox.ac.uk/crystal/field.cgi?id=3581	wget https://broad-ukb-sumstats-us-east-1.s3.amazonaws.com/round2/additive-tsvs/3581_irnt.gwas.imputed_v3.both_sexes.tsv.bgz -O 3581_irnt.gwas.imputed_v3.both_sexes.tsv.bgz	https://broad-ukb-sumstats-us-east-1.s3.amazonaws.com/round2/additive-tsvs/3581_irnt.gwas.imputed_v3.both_sexes.tsv.bgz
IV_no.mhc	3581_irnt	Age at menopause (last menstrual period)	44	0	Weighted median	NA	0.0312871	0.0229022	0.171902	0.994582	NA	NA	-0.014,0.076	NA	both_sexes	continuous_irnt	phesant	111593	249601	NA	NA	ACE touchscreen question How old were you when your periods stopped? The following checks were performed: If answer If answer > Participants age then rejected If answer > 70 then rejected If answer If answer > 60 then participant asked to confirm If the participant activated the Help button they were shown the message: If you are unsure, please provide an estimate or select Do not know. ~F3581~ w…	2.1	http://biobank.ctsu.ox.ac.uk/crystal/field.cgi?id=3581	wget https://broad-ukb-sumstats-us-east-1.s3.amazonaws.com/round2/additive-tsvs/3581_irnt.gwas.imputed_v3.both_sexes.tsv.bgz -O 3581_irnt.gwas.imputed_v3.both_sexes.tsv.bgz	https://broad-ukb-sumstats-us-east-1.s3.amazonaws.com/round2/additive-tsvs/3581_irnt.gwas.imputed_v3.both_sexes.tsv.bgz
IV_no.mhc	3581_irnt	Age at menopause (last menstrual period)	44	0	MR-Egger	0.547069	0.0621035	0.0383366	0.112728	0.954455	NA	NA	-0.013,0.137	0.83405	both_sexes	continuous_irnt	phesant	111593	249601	NA	NA	ACE touchscreen question How old were you when your periods stopped? The following checks were performed: If answer If answer > Participants age then rejected If answer > 70 then rejected If answer If answer > 60 then participant asked to confirm If the participant activated the Help button they were shown the message: If you are unsure, please provide an estimate or select Do not know. ~F3581~ w…	2.1	http://biobank.ctsu.ox.ac.uk/crystal/field.cgi?id=3581	wget https://broad-ukb-sumstats-us-east-1.s3.amazonaws.com/round2/additive-tsvs/3581_irnt.gwas.imputed_v3.both_sexes.tsv.bgz -O 3581_irnt.gwas.imputed_v3.both_sexes.tsv.bgz	https://broad-ukb-sumstats-us-east-1.s3.amazonaws.com/round2/additive-tsvs/3581_irnt.gwas.imputed_v3.both_sexes.tsv.bgz
IV_no.mhc	3581_irnt	Age at menopause (last menstrual period)	44	0	MR-RAPS	NA	0.0430139	0.0178115	0.0157373	0.438719	NA	NA	0.008,0.078	NA	both_sexes	continuous_irnt	phesant	111593	249601	NA	NA	ACE touchscreen question How old were you when your periods stopped? The following checks were performed: If answer If answer > Participants age then rejected If answer > 70 then rejected If answer If answer > 60 then participant asked to confirm If the participant activated the Help button they were shown the message: If you are unsure, please provide an estimate or select Do not know. ~F3581~ w…	2.1	http://biobank.ctsu.ox.ac.uk/crystal/field.cgi?id=3581	wget https://broad-ukb-sumstats-us-east-1.s3.amazonaws.com/round2/additive-tsvs/3581_irnt.gwas.imputed_v3.both_sexes.tsv.bgz -O 3581_irnt.gwas.imputed_v3.both_sexes.tsv.bgz	https://broad-ukb-sumstats-us-east-1.s3.amazonaws.com/round2/additive-tsvs/3581_irnt.gwas.imputed_v3.both_sexes.tsv.bgz
IV_no.mhc	3581_irnt	Age at menopause (last menstrual period)	44	0	IVW_delta	NA	0.0384987	0.0169357	0.0230121	0.983374	NA	NA	0.005,0.072	0.931375	both_sexes	continuous_irnt	phesant	111593	249601	NA	NA	ACE touchscreen question How old were you when your periods stopped? The following checks were performed: If answer If answer > Participants age then rejected If answer > 70 then rejected If answer If answer > 60 then participant asked to confirm If the participant activated the Help button they were shown the message: If you are unsure, please provide an estimate or select Do not know. ~F3581~ w…	2.1	http://biobank.ctsu.ox.ac.uk/crystal/field.cgi?id=3581	wget https://broad-ukb-sumstats-us-east-1.s3.amazonaws.com/round2/additive-tsvs/3581_irnt.gwas.imputed_v3.both_sexes.tsv.bgz -O 3581_irnt.gwas.imputed_v3.both_sexes.tsv.bgz	https://broad-ukb-sumstats-us-east-1.s3.amazonaws.com/round2/additive-tsvs/3581_irnt.gwas.imputed_v3.both_sexes.tsv.bgz
IV_no.mhc	3581_irnt	Age at menopause (last menstrual period)	44	0	MR-PRESSO	NA	0.0411047	0.0145914	0.00729166	0.565187	NA	NA	0.013,0.07	NA	both_sexes	continuous_irnt	phesant	111593	249601	NA	NA	ACE touchscreen question How old were you when your periods stopped? The following checks were performed: If answer If answer > Participants age then rejected If answer > 70 then rejected If answer If answer > 60 then participant asked to confirm If the participant activated the Help button they were shown the message: If you are unsure, please provide an estimate or select Do not know. ~F3581~ w…	2.1	http://biobank.ctsu.ox.ac.uk/crystal/field.cgi?id=3581	wget https://broad-ukb-sumstats-us-east-1.s3.amazonaws.com/round2/additive-tsvs/3581_irnt.gwas.imputed_v3.both_sexes.tsv.bgz -O 3581_irnt.gwas.imputed_v3.both_sexes.tsv.bgz	https://broad-ukb-sumstats-us-east-1.s3.amazonaws.com/round2/additive-tsvs/3581_irnt.gwas.imputed_v3.both_sexes.tsv.bgz
IV_mhc	3581_irnt	Age at menopause (last menstrual period)	5	0	Weighted median	NA	-0.123681	0.0399752	0.00197507	0.0325054	NA	NA	-0.202,-0.045	NA	both_sexes	continuous_irnt	phesant	111593	249601	NA	NA	ACE touchscreen question How old were you when your periods stopped? The following checks were performed: If answer If answer > Participants age then rejected If answer > 70 then rejected If answer If answer > 60 then participant asked to confirm If the participant activated the Help button they were shown the message: If you are unsure, please provide an estimate or select Do not know. ~F3581~ w…	2.1	http://biobank.ctsu.ox.ac.uk/crystal/field.cgi?id=3581	wget https://broad-ukb-sumstats-us-east-1.s3.amazonaws.com/round2/additive-tsvs/3581_irnt.gwas.imputed_v3.both_sexes.tsv.bgz -O 3581_irnt.gwas.imputed_v3.both_sexes.tsv.bgz	https://broad-ukb-sumstats-us-east-1.s3.amazonaws.com/round2/additive-tsvs/3581_irnt.gwas.imputed_v3.both_sexes.tsv.bgz
IV_mhc	3581_irnt	Age at menopause (last menstrual period)	5	0	MR-Egger	0.783338	-0.117627	0.1059	0.347701	0.978559	NA	NA	-0.325,0.09	0.523936	both_sexes	continuous_irnt	phesant	111593	249601	NA	NA	ACE touchscreen question How old were you when your periods stopped? The following checks were performed: If answer If answer > Participants age then rejected If answer > 70 then rejected If answer If answer > 60 then participant asked to confirm If the participant activated the Help button they were shown the message: If you are unsure, please provide an estimate or select Do not know. ~F3581~ w…	2.1	http://biobank.ctsu.ox.ac.uk/crystal/field.cgi?id=3581	wget https://broad-ukb-sumstats-us-east-1.s3.amazonaws.com/round2/additive-tsvs/3581_irnt.gwas.imputed_v3.both_sexes.tsv.bgz -O 3581_irnt.gwas.imputed_v3.both_sexes.tsv.bgz	https://broad-ukb-sumstats-us-east-1.s3.amazonaws.com/round2/additive-tsvs/3581_irnt.gwas.imputed_v3.both_sexes.tsv.bgz
IV_mhc	3581_irnt	Age at menopause (last menstrual period)	5	0	MR-RAPS	NA	-0.0883294	0.0336753	0.00871666	0.0618747	NA	NA	-0.154,-0.022	NA	both_sexes	continuous_irnt	phesant	111593	249601	NA	NA	ACE touchscreen question How old were you when your periods stopped? The following checks were performed: If answer If answer > Participants age then rejected If answer > 70 then rejected If answer If answer > 60 then participant asked to confirm If the participant activated the Help button they were shown the message: If you are unsure, please provide an estimate or select Do not know. ~F3581~ w…	2.1	http://biobank.ctsu.ox.ac.uk/crystal/field.cgi?id=3581	wget https://broad-ukb-sumstats-us-east-1.s3.amazonaws.com/round2/additive-tsvs/3581_irnt.gwas.imputed_v3.both_sexes.tsv.bgz -O 3581_irnt.gwas.imputed_v3.both_sexes.tsv.bgz	https://broad-ukb-sumstats-us-east-1.s3.amazonaws.com/round2/additive-tsvs/3581_irnt.gwas.imputed_v3.both_sexes.tsv.bgz
IV_mhc	3581_irnt	Age at menopause (last menstrual period)	5	0	IVW_delta	NA	-0.0857619	0.0327293	0.00878412	0.131115	NA	NA	-0.15,-0.022	0.686529	both_sexes	continuous_irnt	phesant	111593	249601	NA	NA	ACE touchscreen question How old were you when your periods stopped? The following checks were performed: If answer If answer > Participants age then rejected If answer > 70 then rejected If answer If answer > 60 then participant asked to confirm If the participant activated the Help button they were shown the message: If you are unsure, please provide an estimate or select Do not know. ~F3581~ w…	2.1	http://biobank.ctsu.ox.ac.uk/crystal/field.cgi?id=3581	wget https://broad-ukb-sumstats-us-east-1.s3.amazonaws.com/round2/additive-tsvs/3581_irnt.gwas.imputed_v3.both_sexes.tsv.bgz -O 3581_irnt.gwas.imputed_v3.both_sexes.tsv.bgz	https://broad-ukb-sumstats-us-east-1.s3.amazonaws.com/round2/additive-tsvs/3581_irnt.gwas.imputed_v3.both_sexes.tsv.bgz
IV_mhc	3581_irnt	Age at menopause (last menstrual period)	5	0	MR-PRESSO	NA	-0.0872788	0.0244221	0.0232973	0.328999	NA	NA	-0.135,-0.039	NA	both_sexes	continuous_irnt	phesant	111593	249601	NA	NA	ACE touchscreen question How old were you when your periods stopped? The following checks were performed: If answer If answer > Participants age then rejected If answer > 70 then rejected If answer If answer > 60 then participant asked to confirm If the participant activated the Help button they were shown the message: If you are unsure, please provide an estimate or select Do not know. ~F3581~ w…	2.1	http://biobank.ctsu.ox.ac.uk/crystal/field.cgi?id=3581	wget https://broad-ukb-sumstats-us-east-1.s3.amazonaws.com/round2/additive-tsvs/3581_irnt.gwas.imputed_v3.both_sexes.tsv.bgz -O 3581_irnt.gwas.imputed_v3.both_sexes.tsv.bgz	https://broad-ukb-sumstats-us-east-1.s3.amazonaws.com/round2/additive-tsvs/3581_irnt.gwas.imputed_v3.both_sexes.tsv.bgz
IV_full	4700_irnt	Age cataract diagnosed	35	14	Weighted median	NA	-0.0979472	0.0813193	0.228406	0.99572	NA	NA	-0.257,0.061	NA	both_sexes	continuous_irnt	phesant	5020	356174	NA	NA	ACE touchscreen question What was your age when a cataract was first diagnosed? The following checks were performed: If answer If answer > Participants age then rejected If answer If answer > 69 then participant asked to confirm If the participant activated the Help button they were shown the message: If you are unsure, please provide an estimate or select Do not know. ~F4700~ was collected from …	2.5	http://biobank.ctsu.ox.ac.uk/crystal/field.cgi?id=4700	wget https://broad-ukb-sumstats-us-east-1.s3.amazonaws.com/round2/additive-tsvs/4700_irnt.gwas.imputed_v3.both_sexes.tsv.bgz -O 4700_irnt.gwas.imputed_v3.both_sexes.tsv.bgz	https://broad-ukb-sumstats-us-east-1.s3.amazonaws.com/round2/additive-tsvs/4700_irnt.gwas.imputed_v3.both_sexes.tsv.bgz
IV_full	4700_irnt	Age cataract diagnosed	35	14	MR-Egger	0.644758	-0.109694	0.142464	0.446792	0.889198	NA	NA	-0.389,0.17	0.997796	both_sexes	continuous_irnt	phesant	5020	356174	NA	NA	ACE touchscreen question What was your age when a cataract was first diagnosed? The following checks were performed: If answer If answer > Participants age then rejected If answer If answer > 69 then participant asked to confirm If the participant activated the Help button they were shown the message: If you are unsure, please provide an estimate or select Do not know. ~F4700~ was collected from …	2.5	http://biobank.ctsu.ox.ac.uk/crystal/field.cgi?id=4700	wget https://broad-ukb-sumstats-us-east-1.s3.amazonaws.com/round2/additive-tsvs/4700_irnt.gwas.imputed_v3.both_sexes.tsv.bgz -O 4700_irnt.gwas.imputed_v3.both_sexes.tsv.bgz	https://broad-ukb-sumstats-us-east-1.s3.amazonaws.com/round2/additive-tsvs/4700_irnt.gwas.imputed_v3.both_sexes.tsv.bgz
IV_full	4700_irnt	Age cataract diagnosed	35	14	MR-RAPS	NA	-0.0505611	0.0638774	0.428633	0.805288	NA	NA	-0.176,0.075	NA	both_sexes	continuous_irnt	phesant	5020	356174	NA	NA	ACE touchscreen question What was your age when a cataract was first diagnosed? The following checks were performed: If answer If answer > Participants age then rejected If answer If answer > 69 then participant asked to confirm If the participant activated the Help button they were shown the message: If you are unsure, please provide an estimate or select Do not know. ~F4700~ was collected from …	2.5	http://biobank.ctsu.ox.ac.uk/crystal/field.cgi?id=4700	wget https://broad-ukb-sumstats-us-east-1.s3.amazonaws.com/round2/additive-tsvs/4700_irnt.gwas.imputed_v3.both_sexes.tsv.bgz -O 4700_irnt.gwas.imputed_v3.both_sexes.tsv.bgz	https://broad-ukb-sumstats-us-east-1.s3.amazonaws.com/round2/additive-tsvs/4700_irnt.gwas.imputed_v3.both_sexes.tsv.bgz
IV_full	4700_irnt	Age cataract diagnosed	35	14	IVW_delta	NA	-0.0484669	0.0603292	0.421759	0.910348	NA	NA	-0.167,0.07	0.998901	both_sexes	continuous_irnt	phesant	5020	356174	NA	NA	ACE touchscreen question What was your age when a cataract was first diagnosed? The following checks were performed: If answer If answer > Participants age then rejected If answer If answer > 69 then participant asked to confirm If the participant activated the Help button they were shown the message: If you are unsure, please provide an estimate or select Do not know. ~F4700~ was collected from …	2.5	http://biobank.ctsu.ox.ac.uk/crystal/field.cgi?id=4700	wget https://broad-ukb-sumstats-us-east-1.s3.amazonaws.com/round2/additive-tsvs/4700_irnt.gwas.imputed_v3.both_sexes.tsv.bgz -O 4700_irnt.gwas.imputed_v3.both_sexes.tsv.bgz	https://broad-ukb-sumstats-us-east-1.s3.amazonaws.com/round2/additive-tsvs/4700_irnt.gwas.imputed_v3.both_sexes.tsv.bgz
IV_full	4700_irnt	Age cataract diagnosed	35	14	MR-PRESSO	NA	-0.0495014	0.0392995	0.216394	0.743397	NA	NA	-0.127,0.028	NA	both_sexes	continuous_irnt	phesant	5020	356174	NA	NA	ACE touchscreen question What was your age when a cataract was first diagnosed? The following checks were performed: If answer If answer > Participants age then rejected If answer If answer > 69 then participant asked to confirm If the participant activated the Help button they were shown the message: If you are unsure, please provide an estimate or select Do not know. ~F4700~ was collected from …	2.5	http://biobank.ctsu.ox.ac.uk/crystal/field.cgi?id=4700	wget https://broad-ukb-sumstats-us-east-1.s3.amazonaws.com/round2/additive-tsvs/4700_irnt.gwas.imputed_v3.both_sexes.tsv.bgz -O 4700_irnt.gwas.imputed_v3.both_sexes.tsv.bgz	https://broad-ukb-sumstats-us-east-1.s3.amazonaws.com/round2/additive-tsvs/4700_irnt.gwas.imputed_v3.both_sexes.tsv.bgz
IV_no.mhc	4700_irnt	Age cataract diagnosed	31	13	Weighted median	NA	0.0290099	0.0916432	0.751583	0.994582	NA	NA	-0.151,0.209	NA	both_sexes	continuous_irnt	phesant	5020	356174	NA	NA	ACE touchscreen question What was your age when a cataract was first diagnosed? The following checks were performed: If answer If answer > Participants age then rejected If answer If answer > 69 then participant asked to confirm If the participant activated the Help button they were shown the message: If you are unsure, please provide an estimate or select Do not know. ~F4700~ was collected from …	2.5	http://biobank.ctsu.ox.ac.uk/crystal/field.cgi?id=4700	wget https://broad-ukb-sumstats-us-east-1.s3.amazonaws.com/round2/additive-tsvs/4700_irnt.gwas.imputed_v3.both_sexes.tsv.bgz -O 4700_irnt.gwas.imputed_v3.both_sexes.tsv.bgz	https://broad-ukb-sumstats-us-east-1.s3.amazonaws.com/round2/additive-tsvs/4700_irnt.gwas.imputed_v3.both_sexes.tsv.bgz
IV_no.mhc	4700_irnt	Age cataract diagnosed	31	13	MR-Egger	0.60814	-0.101189	0.169224	0.554507	0.954455	NA	NA	-0.433,0.23	0.997758	both_sexes	continuous_irnt	phesant	5020	356174	NA	NA	ACE touchscreen question What was your age when a cataract was first diagnosed? The following checks were performed: If answer If answer > Participants age then rejected If answer If answer > 69 then participant asked to confirm If the participant activated the Help button they were shown the message: If you are unsure, please provide an estimate or select Do not know. ~F4700~ was collected from …	2.5	http://biobank.ctsu.ox.ac.uk/crystal/field.cgi?id=4700	wget https://broad-ukb-sumstats-us-east-1.s3.amazonaws.com/round2/additive-tsvs/4700_irnt.gwas.imputed_v3.both_sexes.tsv.bgz -O 4700_irnt.gwas.imputed_v3.both_sexes.tsv.bgz	https://broad-ukb-sumstats-us-east-1.s3.amazonaws.com/round2/additive-tsvs/4700_irnt.gwas.imputed_v3.both_sexes.tsv.bgz
IV_no.mhc	4700_irnt	Age cataract diagnosed	31	13	MR-RAPS	NA	-0.0216602	0.0751501	0.773174	0.963133	NA	NA	-0.169,0.126	NA	both_sexes	continuous_irnt	phesant	5020	356174	NA	NA	ACE touchscreen question What was your age when a cataract was first diagnosed? The following checks were performed: If answer If answer > Participants age then rejected If answer If answer > 69 then participant asked to confirm If the participant activated the Help button they were shown the message: If you are unsure, please provide an estimate or select Do not know. ~F4700~ was collected from …	2.5	http://biobank.ctsu.ox.ac.uk/crystal/field.cgi?id=4700	wget https://broad-ukb-sumstats-us-east-1.s3.amazonaws.com/round2/additive-tsvs/4700_irnt.gwas.imputed_v3.both_sexes.tsv.bgz -O 4700_irnt.gwas.imputed_v3.both_sexes.tsv.bgz	https://broad-ukb-sumstats-us-east-1.s3.amazonaws.com/round2/additive-tsvs/4700_irnt.gwas.imputed_v3.both_sexes.tsv.bgz
IV_no.mhc	4700_irnt	Age cataract diagnosed	31	13	IVW_delta	NA	-0.0203284	0.070048	0.771658	0.983374	NA	NA	-0.158,0.117	0.998804	both_sexes	continuous_irnt	phesant	5020	356174	NA	NA	ACE touchscreen question What was your age when a cataract was first diagnosed? The following checks were performed: If answer If answer > Participants age then rejected If answer If answer > 69 then participant asked to confirm If the participant activated the Help button they were shown the message: If you are unsure, please provide an estimate or select Do not know. ~F4700~ was collected from …	2.5	http://biobank.ctsu.ox.ac.uk/crystal/field.cgi?id=4700	wget https://broad-ukb-sumstats-us-east-1.s3.amazonaws.com/round2/additive-tsvs/4700_irnt.gwas.imputed_v3.both_sexes.tsv.bgz -O 4700_irnt.gwas.imputed_v3.both_sexes.tsv.bgz	https://broad-ukb-sumstats-us-east-1.s3.amazonaws.com/round2/additive-tsvs/4700_irnt.gwas.imputed_v3.both_sexes.tsv.bgz
IV_no.mhc	4700_irnt	Age cataract diagnosed	31	13	MR-PRESSO	NA	-0.021149	0.0442471	0.636133	0.949072	NA	NA	-0.108,0.066	NA	both_sexes	continuous_irnt	phesant	5020	356174	NA	NA	ACE touchscreen question What was your age when a cataract was first diagnosed? The following checks were performed: If answer If answer > Participants age then rejected If answer If answer > 69 then participant asked to confirm If the participant activated the Help button they were shown the message: If you are unsure, please provide an estimate or select Do not know. ~F4700~ was collected from …	2.5	http://biobank.ctsu.ox.ac.uk/crystal/field.cgi?id=4700	wget https://broad-ukb-sumstats-us-east-1.s3.amazonaws.com/round2/additive-tsvs/4700_irnt.gwas.imputed_v3.both_sexes.tsv.bgz -O 4700_irnt.gwas.imputed_v3.both_sexes.tsv.bgz	https://broad-ukb-sumstats-us-east-1.s3.amazonaws.com/round2/additive-tsvs/4700_irnt.gwas.imputed_v3.both_sexes.tsv.bgz
IV_mhc	4700_irnt	Age cataract diagnosed	4	1	Weighted median	NA	-0.123506	0.136144	0.364314	0.708915	NA	NA	-0.39,0.143	NA	both_sexes	continuous_irnt	phesant	5020	356174	NA	NA	ACE touchscreen question What was your age when a cataract was first diagnosed? The following checks were performed: If answer If answer > Participants age then rejected If answer If answer > 69 then participant asked to confirm If the participant activated the Help button they were shown the message: If you are unsure, please provide an estimate or select Do not know. ~F4700~ was collected from …	2.5	http://biobank.ctsu.ox.ac.uk/crystal/field.cgi?id=4700	wget https://broad-ukb-sumstats-us-east-1.s3.amazonaws.com/round2/additive-tsvs/4700_irnt.gwas.imputed_v3.both_sexes.tsv.bgz -O 4700_irnt.gwas.imputed_v3.both_sexes.tsv.bgz	https://broad-ukb-sumstats-us-east-1.s3.amazonaws.com/round2/additive-tsvs/4700_irnt.gwas.imputed_v3.both_sexes.tsv.bgz
IV_mhc	4700_irnt	Age cataract diagnosed	4	1	MR-Egger	0.447516	0.200031	0.372823	0.645285	0.978559	NA	NA	-0.531,0.931	0.620173	both_sexes	continuous_irnt	phesant	5020	356174	NA	NA	ACE touchscreen question What was your age when a cataract was first diagnosed? The following checks were performed: If answer If answer > Participants age then rejected If answer If answer > 69 then participant asked to confirm If the participant activated the Help button they were shown the message: If you are unsure, please provide an estimate or select Do not know. ~F4700~ was collected from …	2.5	http://biobank.ctsu.ox.ac.uk/crystal/field.cgi?id=4700	wget https://broad-ukb-sumstats-us-east-1.s3.amazonaws.com/round2/additive-tsvs/4700_irnt.gwas.imputed_v3.both_sexes.tsv.bgz -O 4700_irnt.gwas.imputed_v3.both_sexes.tsv.bgz	https://broad-ukb-sumstats-us-east-1.s3.amazonaws.com/round2/additive-tsvs/4700_irnt.gwas.imputed_v3.both_sexes.tsv.bgz
IV_mhc	4700_irnt	Age cataract diagnosed	4	1	MR-RAPS	NA	-0.132935	0.121639	0.274452	0.566139	NA	NA	-0.371,0.105	NA	both_sexes	continuous_irnt	phesant	5020	356174	NA	NA	ACE touchscreen question What was your age when a cataract was first diagnosed? The following checks were performed: If answer If answer > Participants age then rejected If answer If answer > 69 then participant asked to confirm If the participant activated the Help button they were shown the message: If you are unsure, please provide an estimate or select Do not know. ~F4700~ was collected from …	2.5	http://biobank.ctsu.ox.ac.uk/crystal/field.cgi?id=4700	wget https://broad-ukb-sumstats-us-east-1.s3.amazonaws.com/round2/additive-tsvs/4700_irnt.gwas.imputed_v3.both_sexes.tsv.bgz -O 4700_irnt.gwas.imputed_v3.both_sexes.tsv.bgz	https://broad-ukb-sumstats-us-east-1.s3.amazonaws.com/round2/additive-tsvs/4700_irnt.gwas.imputed_v3.both_sexes.tsv.bgz
IV_mhc	4700_irnt	Age cataract diagnosed	4	1	IVW_delta	NA	-0.129292	0.118718	0.276125	0.693719	NA	NA	-0.362,0.103	0.625047	both_sexes	continuous_irnt	phesant	5020	356174	NA	NA	ACE touchscreen question What was your age when a cataract was first diagnosed? The following checks were performed: If answer If answer > Participants age then rejected If answer If answer > 69 then participant asked to confirm If the participant activated the Help button they were shown the message: If you are unsure, please provide an estimate or select Do not know. ~F4700~ was collected from …	2.5	http://biobank.ctsu.ox.ac.uk/crystal/field.cgi?id=4700	wget https://broad-ukb-sumstats-us-east-1.s3.amazonaws.com/round2/additive-tsvs/4700_irnt.gwas.imputed_v3.both_sexes.tsv.bgz -O 4700_irnt.gwas.imputed_v3.both_sexes.tsv.bgz	https://broad-ukb-sumstats-us-east-1.s3.amazonaws.com/round2/additive-tsvs/4700_irnt.gwas.imputed_v3.both_sexes.tsv.bgz
IV_mhc	4700_irnt	Age cataract diagnosed	4	1	MR-PRESSO	NA	-0.131548	0.092098	0.248505	0.637242	NA	NA	-0.312,0.049	NA	both_sexes	continuous_irnt	phesant	5020	356174	NA	NA	ACE touchscreen question What was your age when a cataract was first diagnosed? The following checks were performed: If answer If answer > Participants age then rejected If answer If answer > 69 then participant asked to confirm If the participant activated the Help button they were shown the message: If you are unsure, please provide an estimate or select Do not know. ~F4700~ was collected from …	2.5	http://biobank.ctsu.ox.ac.uk/crystal/field.cgi?id=4700	wget https://broad-ukb-sumstats-us-east-1.s3.amazonaws.com/round2/additive-tsvs/4700_irnt.gwas.imputed_v3.both_sexes.tsv.bgz -O 4700_irnt.gwas.imputed_v3.both_sexes.tsv.bgz	https://broad-ukb-sumstats-us-east-1.s3.amazonaws.com/round2/additive-tsvs/4700_irnt.gwas.imputed_v3.both_sexes.tsv.bgz
IV_full	4012_irnt	Age deep-vein thrombosis (DVT, blood clot in leg) diagnosed	47	2	Weighted median	NA	0.0481959	0.0809858	0.551766	0.99572	NA	NA	-0.111,0.207	NA	both_sexes	continuous_irnt	phesant	6795	354399	NA	NA	ACE touchscreen question What was your age when the blood clot in the leg (DVT) was first diagnosed? The following checks were performed: If answer If answer > Participants age then rejected If answer If answer > 69 then participant asked to confirm If the participant activated the Help button they were shown the message: If you are unsure, please provide an estimate or select Do not know. ~F4012…	2.5	http://biobank.ctsu.ox.ac.uk/crystal/field.cgi?id=4012	wget https://broad-ukb-sumstats-us-east-1.s3.amazonaws.com/round2/additive-tsvs/4012_irnt.gwas.imputed_v3.both_sexes.tsv.bgz -O 4012_irnt.gwas.imputed_v3.both_sexes.tsv.bgz	https://broad-ukb-sumstats-us-east-1.s3.amazonaws.com/round2/additive-tsvs/4012_irnt.gwas.imputed_v3.both_sexes.tsv.bgz
IV_full	4012_irnt	Age deep-vein thrombosis (DVT, blood clot in leg) diagnosed	47	2	MR-Egger	0.920226	0.0324163	0.12823	0.801575	0.952027	NA	NA	-0.219,0.284	0.9994	both_sexes	continuous_irnt	phesant	6795	354399	NA	NA	ACE touchscreen question What was your age when the blood clot in the leg (DVT) was first diagnosed? The following checks were performed: If answer If answer > Participants age then rejected If answer If answer > 69 then participant asked to confirm If the participant activated the Help button they were shown the message: If you are unsure, please provide an estimate or select Do not know. ~F4012…	2.5	http://biobank.ctsu.ox.ac.uk/crystal/field.cgi?id=4012	wget https://broad-ukb-sumstats-us-east-1.s3.amazonaws.com/round2/additive-tsvs/4012_irnt.gwas.imputed_v3.both_sexes.tsv.bgz -O 4012_irnt.gwas.imputed_v3.both_sexes.tsv.bgz	https://broad-ukb-sumstats-us-east-1.s3.amazonaws.com/round2/additive-tsvs/4012_irnt.gwas.imputed_v3.both_sexes.tsv.bgz
IV_full	4012_irnt	Age deep-vein thrombosis (DVT, blood clot in leg) diagnosed	47	2	MR-RAPS	NA	0.0450823	0.0595383	0.448931	0.813031	NA	NA	-0.072,0.162	NA	both_sexes	continuous_irnt	phesant	6795	354399	NA	NA	ACE touchscreen question What was your age when the blood clot in the leg (DVT) was first diagnosed? The following checks were performed: If answer If answer > Participants age then rejected If answer If answer > 69 then participant asked to confirm If the participant activated the Help button they were shown the message: If you are unsure, please provide an estimate or select Do not know. ~F4012…	2.5	http://biobank.ctsu.ox.ac.uk/crystal/field.cgi?id=4012	wget https://broad-ukb-sumstats-us-east-1.s3.amazonaws.com/round2/additive-tsvs/4012_irnt.gwas.imputed_v3.both_sexes.tsv.bgz -O 4012_irnt.gwas.imputed_v3.both_sexes.tsv.bgz	https://broad-ukb-sumstats-us-east-1.s3.amazonaws.com/round2/additive-tsvs/4012_irnt.gwas.imputed_v3.both_sexes.tsv.bgz
IV_full	4012_irnt	Age deep-vein thrombosis (DVT, blood clot in leg) diagnosed	47	2	IVW_delta	NA	0.0449397	0.0561018	0.423109	0.910348	NA	NA	-0.065,0.155	0.999823	both_sexes	continuous_irnt	phesant	6795	354399	NA	NA	ACE touchscreen question What was your age when the blood clot in the leg (DVT) was first diagnosed? The following checks were performed: If answer If answer > Participants age then rejected If answer If answer > 69 then participant asked to confirm If the participant activated the Help button they were shown the message: If you are unsure, please provide an estimate or select Do not know. ~F4012…	2.5	http://biobank.ctsu.ox.ac.uk/crystal/field.cgi?id=4012	wget https://broad-ukb-sumstats-us-east-1.s3.amazonaws.com/round2/additive-tsvs/4012_irnt.gwas.imputed_v3.both_sexes.tsv.bgz -O 4012_irnt.gwas.imputed_v3.both_sexes.tsv.bgz	https://broad-ukb-sumstats-us-east-1.s3.amazonaws.com/round2/additive-tsvs/4012_irnt.gwas.imputed_v3.both_sexes.tsv.bgz
IV_full	4012_irnt	Age deep-vein thrombosis (DVT, blood clot in leg) diagnosed	47	2	MR-PRESSO	NA	0.0440594	0.0369723	0.239496	0.7615	NA	NA	-0.028,0.117	NA	both_sexes	continuous_irnt	phesant	6795	354399	NA	NA	ACE touchscreen question What was your age when the blood clot in the leg (DVT) was first diagnosed? The following checks were performed: If answer If answer > Participants age then rejected If answer If answer > 69 then participant asked to confirm If the participant activated the Help button they were shown the message: If you are unsure, please provide an estimate or select Do not know. ~F4012…	2.5	http://biobank.ctsu.ox.ac.uk/crystal/field.cgi?id=4012	wget https://broad-ukb-sumstats-us-east-1.s3.amazonaws.com/round2/additive-tsvs/4012_irnt.gwas.imputed_v3.both_sexes.tsv.bgz -O 4012_irnt.gwas.imputed_v3.both_sexes.tsv.bgz	https://broad-ukb-sumstats-us-east-1.s3.amazonaws.com/round2/additive-tsvs/4012_irnt.gwas.imputed_v3.both_sexes.tsv.bgz
IV_no.mhc	4012_irnt	Age deep-vein thrombosis (DVT, blood clot in leg) diagnosed	42	2	Weighted median	NA	0.106018	0.0831289	0.202189	0.994582	NA	NA	-0.057,0.269	NA	both_sexes	continuous_irnt	phesant	6795	354399	NA	NA	ACE touchscreen question What was your age when the blood clot in the leg (DVT) was first diagnosed? The following checks were performed: If answer If answer > Participants age then rejected If answer If answer > 69 then participant asked to confirm If the participant activated the Help button they were shown the message: If you are unsure, please provide an estimate or select Do not know. ~F4012…	2.5	http://biobank.ctsu.ox.ac.uk/crystal/field.cgi?id=4012	wget https://broad-ukb-sumstats-us-east-1.s3.amazonaws.com/round2/additive-tsvs/4012_irnt.gwas.imputed_v3.both_sexes.tsv.bgz -O 4012_irnt.gwas.imputed_v3.both_sexes.tsv.bgz	https://broad-ukb-sumstats-us-east-1.s3.amazonaws.com/round2/additive-tsvs/4012_irnt.gwas.imputed_v3.both_sexes.tsv.bgz
IV_no.mhc	4012_irnt	Age deep-vein thrombosis (DVT, blood clot in leg) diagnosed	42	2	MR-Egger	0.800988	0.0848539	0.143801	0.558456	0.954455	NA	NA	-0.197,0.367	0.99939	both_sexes	continuous_irnt	phesant	6795	354399	NA	NA	ACE touchscreen question What was your age when the blood clot in the leg (DVT) was first diagnosed? The following checks were performed: If answer If answer > Participants age then rejected If answer If answer > 69 then participant asked to confirm If the participant activated the Help button they were shown the message: If you are unsure, please provide an estimate or select Do not know. ~F4012…	2.5	http://biobank.ctsu.ox.ac.uk/crystal/field.cgi?id=4012	wget https://broad-ukb-sumstats-us-east-1.s3.amazonaws.com/round2/additive-tsvs/4012_irnt.gwas.imputed_v3.both_sexes.tsv.bgz -O 4012_irnt.gwas.imputed_v3.both_sexes.tsv.bgz	https://broad-ukb-sumstats-us-east-1.s3.amazonaws.com/round2/additive-tsvs/4012_irnt.gwas.imputed_v3.both_sexes.tsv.bgz
IV_no.mhc	4012_irnt	Age deep-vein thrombosis (DVT, blood clot in leg) diagnosed	42	2	MR-RAPS	NA	0.0533388	0.0681707	0.433962	0.932062	NA	NA	-0.08,0.187	NA	both_sexes	continuous_irnt	phesant	6795	354399	NA	NA	ACE touchscreen question What was your age when the blood clot in the leg (DVT) was first diagnosed? The following checks were performed: If answer If answer > Participants age then rejected If answer If answer > 69 then participant asked to confirm If the participant activated the Help button they were shown the message: If you are unsure, please provide an estimate or select Do not know. ~F4012…	2.5	http://biobank.ctsu.ox.ac.uk/crystal/field.cgi?id=4012	wget https://broad-ukb-sumstats-us-east-1.s3.amazonaws.com/round2/additive-tsvs/4012_irnt.gwas.imputed_v3.both_sexes.tsv.bgz -O 4012_irnt.gwas.imputed_v3.both_sexes.tsv.bgz	https://broad-ukb-sumstats-us-east-1.s3.amazonaws.com/round2/additive-tsvs/4012_irnt.gwas.imputed_v3.both_sexes.tsv.bgz
IV_no.mhc	4012_irnt	Age deep-vein thrombosis (DVT, blood clot in leg) diagnosed	42	2	IVW_delta	NA	0.0521317	0.0635514	0.41204	0.983374	NA	NA	-0.072,0.177	0.999795	both_sexes	continuous_irnt	phesant	6795	354399	NA	NA	ACE touchscreen question What was your age when the blood clot in the leg (DVT) was first diagnosed? The following checks were performed: If answer If answer > Participants age then rejected If answer If answer > 69 then participant asked to confirm If the participant activated the Help button they were shown the message: If you are unsure, please provide an estimate or select Do not know. ~F4012…	2.5	http://biobank.ctsu.ox.ac.uk/crystal/field.cgi?id=4012	wget https://broad-ukb-sumstats-us-east-1.s3.amazonaws.com/round2/additive-tsvs/4012_irnt.gwas.imputed_v3.both_sexes.tsv.bgz -O 4012_irnt.gwas.imputed_v3.both_sexes.tsv.bgz	https://broad-ukb-sumstats-us-east-1.s3.amazonaws.com/round2/additive-tsvs/4012_irnt.gwas.imputed_v3.both_sexes.tsv.bgz
IV_no.mhc	4012_irnt	Age deep-vein thrombosis (DVT, blood clot in leg) diagnosed	42	2	MR-PRESSO	NA	0.052025	0.0407195	0.208562	0.779098	NA	NA	-0.028,0.132	NA	both_sexes	continuous_irnt	phesant	6795	354399	NA	NA	ACE touchscreen question What was your age when the blood clot in the leg (DVT) was first diagnosed? The following checks were performed: If answer If answer > Participants age then rejected If answer If answer > 69 then participant asked to confirm If the participant activated the Help button they were shown the message: If you are unsure, please provide an estimate or select Do not know. ~F4012…	2.5	http://biobank.ctsu.ox.ac.uk/crystal/field.cgi?id=4012	wget https://broad-ukb-sumstats-us-east-1.s3.amazonaws.com/round2/additive-tsvs/4012_irnt.gwas.imputed_v3.both_sexes.tsv.bgz -O 4012_irnt.gwas.imputed_v3.both_sexes.tsv.bgz	https://broad-ukb-sumstats-us-east-1.s3.amazonaws.com/round2/additive-tsvs/4012_irnt.gwas.imputed_v3.both_sexes.tsv.bgz
IV_mhc	4012_irnt	Age deep-vein thrombosis (DVT, blood clot in leg) diagnosed	5	0	Weighted median	NA	0.0424095	0.134157	0.751912	0.910564	NA	NA	-0.221,0.305	NA	both_sexes	continuous_irnt	phesant	6795	354399	NA	NA	ACE touchscreen question What was your age when the blood clot in the leg (DVT) was first diagnosed? The following checks were performed: If answer If answer > Participants age then rejected If answer If answer > 69 then participant asked to confirm If the participant activated the Help button they were shown the message: If you are unsure, please provide an estimate or select Do not know. ~F4012…	2.5	http://biobank.ctsu.ox.ac.uk/crystal/field.cgi?id=4012	wget https://broad-ukb-sumstats-us-east-1.s3.amazonaws.com/round2/additive-tsvs/4012_irnt.gwas.imputed_v3.both_sexes.tsv.bgz -O 4012_irnt.gwas.imputed_v3.both_sexes.tsv.bgz	https://broad-ukb-sumstats-us-east-1.s3.amazonaws.com/round2/additive-tsvs/4012_irnt.gwas.imputed_v3.both_sexes.tsv.bgz
IV_mhc	4012_irnt	Age deep-vein thrombosis (DVT, blood clot in leg) diagnosed	5	0	MR-Egger	0.340122	-0.406849	0.391769	0.375391	0.978559	NA	NA	-1.175,0.361	0.60949	both_sexes	continuous_irnt	phesant	6795	354399	NA	NA	ACE touchscreen question What was your age when the blood clot in the leg (DVT) was first diagnosed? The following checks were performed: If answer If answer > Participants age then rejected If answer If answer > 69 then participant asked to confirm If the participant activated the Help button they were shown the message: If you are unsure, please provide an estimate or select Do not know. ~F4012…	2.5	http://biobank.ctsu.ox.ac.uk/crystal/field.cgi?id=4012	wget https://broad-ukb-sumstats-us-east-1.s3.amazonaws.com/round2/additive-tsvs/4012_irnt.gwas.imputed_v3.both_sexes.tsv.bgz -O 4012_irnt.gwas.imputed_v3.both_sexes.tsv.bgz	https://broad-ukb-sumstats-us-east-1.s3.amazonaws.com/round2/additive-tsvs/4012_irnt.gwas.imputed_v3.both_sexes.tsv.bgz
IV_mhc	4012_irnt	Age deep-vein thrombosis (DVT, blood clot in leg) diagnosed	5	0	MR-RAPS	NA	0.0158923	0.122212	0.896536	0.959959	NA	NA	-0.224,0.255	NA	both_sexes	continuous_irnt	phesant	6795	354399	NA	NA	ACE touchscreen question What was your age when the blood clot in the leg (DVT) was first diagnosed? The following checks were performed: If answer If answer > Participants age then rejected If answer If answer > 69 then participant asked to confirm If the participant activated the Help button they were shown the message: If you are unsure, please provide an estimate or select Do not know. ~F4012…	2.5	http://biobank.ctsu.ox.ac.uk/crystal/field.cgi?id=4012	wget https://broad-ukb-sumstats-us-east-1.s3.amazonaws.com/round2/additive-tsvs/4012_irnt.gwas.imputed_v3.both_sexes.tsv.bgz -O 4012_irnt.gwas.imputed_v3.both_sexes.tsv.bgz	https://broad-ukb-sumstats-us-east-1.s3.amazonaws.com/round2/additive-tsvs/4012_irnt.gwas.imputed_v3.both_sexes.tsv.bgz
IV_mhc	4012_irnt	Age deep-vein thrombosis (DVT, blood clot in leg) diagnosed	5	0	IVW_delta	NA	0.019545	0.119419	0.869993	0.967664	NA	NA	-0.215,0.254	0.581128	both_sexes	continuous_irnt	phesant	6795	354399	NA	NA	ACE touchscreen question What was your age when the blood clot in the leg (DVT) was first diagnosed? The following checks were performed: If answer If answer > Participants age then rejected If answer If answer > 69 then participant asked to confirm If the participant activated the Help button they were shown the message: If you are unsure, please provide an estimate or select Do not know. ~F4012…	2.5	http://biobank.ctsu.ox.ac.uk/crystal/field.cgi?id=4012	wget https://broad-ukb-sumstats-us-east-1.s3.amazonaws.com/round2/additive-tsvs/4012_irnt.gwas.imputed_v3.both_sexes.tsv.bgz -O 4012_irnt.gwas.imputed_v3.both_sexes.tsv.bgz	https://broad-ukb-sumstats-us-east-1.s3.amazonaws.com/round2/additive-tsvs/4012_irnt.gwas.imputed_v3.both_sexes.tsv.bgz
IV_mhc	4012_irnt	Age deep-vein thrombosis (DVT, blood clot in leg) diagnosed	5	0	MR-PRESSO	NA	0.0156473	0.104463	0.888181	0.968537	NA	NA	-0.189,0.22	NA	both_sexes	continuous_irnt	phesant	6795	354399	NA	NA	ACE touchscreen question What was your age when the blood clot in the leg (DVT) was first diagnosed? The following checks were performed: If answer If answer > Participants age then rejected If answer If answer > 69 then participant asked to confirm If the participant activated the Help button they were shown the message: If you are unsure, please provide an estimate or select Do not know. ~F4012…	2.5	http://biobank.ctsu.ox.ac.uk/crystal/field.cgi?id=4012	wget https://broad-ukb-sumstats-us-east-1.s3.amazonaws.com/round2/additive-tsvs/4012_irnt.gwas.imputed_v3.both_sexes.tsv.bgz -O 4012_irnt.gwas.imputed_v3.both_sexes.tsv.bgz	https://broad-ukb-sumstats-us-east-1.s3.amazonaws.com/round2/additive-tsvs/4012_irnt.gwas.imputed_v3.both_sexes.tsv.bgz
IV_full	2976_irnt	Age diabetes diagnosed	47	2	Weighted median	NA	0.00710315	0.0478991	0.882111	0.99572	NA	NA	-0.087,0.101	NA	both_sexes	continuous_irnt	phesant	16166	345028	NA	NA	ACE touchscreen question What was your age when the diabetes was first diagnosed? The following checks were performed: If answer If answer > Participants age then rejected If answer If answer > 69 then participant asked to confirm If the participant activated the Help button they were shown the message: If you are unsure, please provide an estimate or select Do not know. ~F2976~ was collected fro…	2.5	http://biobank.ctsu.ox.ac.uk/crystal/field.cgi?id=2976	wget https://broad-ukb-sumstats-us-east-1.s3.amazonaws.com/round2/additive-tsvs/2976_irnt.gwas.imputed_v3.both_sexes.tsv.bgz -O 2976_irnt.gwas.imputed_v3.both_sexes.tsv.bgz	https://broad-ukb-sumstats-us-east-1.s3.amazonaws.com/round2/additive-tsvs/2976_irnt.gwas.imputed_v3.both_sexes.tsv.bgz
IV_full	2976_irnt	Age diabetes diagnosed	47	2	MR-Egger	0.0717817	-0.297538	0.113967	0.0122293	0.459969	NA	NA	-0.521,-0.074	1.70208e-07	both_sexes	continuous_irnt	phesant	16166	345028	NA	NA	ACE touchscreen question What was your age when the diabetes was first diagnosed? The following checks were performed: If answer If answer > Participants age then rejected If answer If answer > 69 then participant asked to confirm If the participant activated the Help button they were shown the message: If you are unsure, please provide an estimate or select Do not know. ~F2976~ was collected fro…	2.5	http://biobank.ctsu.ox.ac.uk/crystal/field.cgi?id=2976	wget https://broad-ukb-sumstats-us-east-1.s3.amazonaws.com/round2/additive-tsvs/2976_irnt.gwas.imputed_v3.both_sexes.tsv.bgz -O 2976_irnt.gwas.imputed_v3.both_sexes.tsv.bgz	https://broad-ukb-sumstats-us-east-1.s3.amazonaws.com/round2/additive-tsvs/2976_irnt.gwas.imputed_v3.both_sexes.tsv.bgz
IV_full	2976_irnt	Age diabetes diagnosed	47	2	MR-RAPS	NA	-0.124734	0.0321856	0.000106428	0.00729033	NA	NA	-0.188,-0.062	NA	both_sexes	continuous_irnt	phesant	16166	345028	NA	NA	ACE touchscreen question What was your age when the diabetes was first diagnosed? The following checks were performed: If answer If answer > Participants age then rejected If answer If answer > 69 then participant asked to confirm If the participant activated the Help button they were shown the message: If you are unsure, please provide an estimate or select Do not know. ~F2976~ was collected fro…	2.5	http://biobank.ctsu.ox.ac.uk/crystal/field.cgi?id=2976	wget https://broad-ukb-sumstats-us-east-1.s3.amazonaws.com/round2/additive-tsvs/2976_irnt.gwas.imputed_v3.both_sexes.tsv.bgz -O 2976_irnt.gwas.imputed_v3.both_sexes.tsv.bgz	https://broad-ukb-sumstats-us-east-1.s3.amazonaws.com/round2/additive-tsvs/2976_irnt.gwas.imputed_v3.both_sexes.tsv.bgz
IV_full	2976_irnt	Age diabetes diagnosed	47	2	IVW_delta	NA	-0.0624782	0.0424999	0.141541	0.837233	NA	NA	-0.146,0.021	0.00349174	both_sexes	continuous_irnt	phesant	16166	345028	NA	NA	ACE touchscreen question What was your age when the diabetes was first diagnosed? The following checks were performed: If answer If answer > Participants age then rejected If answer If answer > 69 then participant asked to confirm If the participant activated the Help button they were shown the message: If you are unsure, please provide an estimate or select Do not know. ~F2976~ was collected fro…	2.5	http://biobank.ctsu.ox.ac.uk/crystal/field.cgi?id=2976	wget https://broad-ukb-sumstats-us-east-1.s3.amazonaws.com/round2/additive-tsvs/2976_irnt.gwas.imputed_v3.both_sexes.tsv.bgz -O 2976_irnt.gwas.imputed_v3.both_sexes.tsv.bgz	https://broad-ukb-sumstats-us-east-1.s3.amazonaws.com/round2/additive-tsvs/2976_irnt.gwas.imputed_v3.both_sexes.tsv.bgz
IV_full	2976_irnt	Age diabetes diagnosed	46	2	MR-PRESSO	NA	-0.00624108	0.0296774	0.834385	0.977592	NA	NA	-0.064,0.052	NA	both_sexes	continuous_irnt	phesant	16166	345028	NA	NA	ACE touchscreen question What was your age when the diabetes was first diagnosed? The following checks were performed: If answer If answer > Participants age then rejected If answer If answer > 69 then participant asked to confirm If the participant activated the Help button they were shown the message: If you are unsure, please provide an estimate or select Do not know. ~F2976~ was collected fro…	2.5	http://biobank.ctsu.ox.ac.uk/crystal/field.cgi?id=2976	wget https://broad-ukb-sumstats-us-east-1.s3.amazonaws.com/round2/additive-tsvs/2976_irnt.gwas.imputed_v3.both_sexes.tsv.bgz -O 2976_irnt.gwas.imputed_v3.both_sexes.tsv.bgz	https://broad-ukb-sumstats-us-east-1.s3.amazonaws.com/round2/additive-tsvs/2976_irnt.gwas.imputed_v3.both_sexes.tsv.bgz
IV_no.mhc	2976_irnt	Age diabetes diagnosed	43	1	Weighted median	NA	0.013465	0.0468543	0.773821	0.994582	NA	NA	-0.078,0.105	NA	both_sexes	continuous_irnt	phesant	16166	345028	NA	NA	ACE touchscreen question What was your age when the diabetes was first diagnosed? The following checks were performed: If answer If answer > Participants age then rejected If answer If answer > 69 then participant asked to confirm If the participant activated the Help button they were shown the message: If you are unsure, please provide an estimate or select Do not know. ~F2976~ was collected fro…	2.5	http://biobank.ctsu.ox.ac.uk/crystal/field.cgi?id=2976	wget https://broad-ukb-sumstats-us-east-1.s3.amazonaws.com/round2/additive-tsvs/2976_irnt.gwas.imputed_v3.both_sexes.tsv.bgz -O 2976_irnt.gwas.imputed_v3.both_sexes.tsv.bgz	https://broad-ukb-sumstats-us-east-1.s3.amazonaws.com/round2/additive-tsvs/2976_irnt.gwas.imputed_v3.both_sexes.tsv.bgz
IV_no.mhc	2976_irnt	Age diabetes diagnosed	43	1	MR-Egger	0.823957	0.0209286	0.0821301	0.800134	0.985401	NA	NA	-0.14,0.182	0.953641	both_sexes	continuous_irnt	phesant	16166	345028	NA	NA	ACE touchscreen question What was your age when the diabetes was first diagnosed? The following checks were performed: If answer If answer > Participants age then rejected If answer If answer > 69 then participant asked to confirm If the participant activated the Help button they were shown the message: If you are unsure, please provide an estimate or select Do not know. ~F2976~ was collected fro…	2.5	http://biobank.ctsu.ox.ac.uk/crystal/field.cgi?id=2976	wget https://broad-ukb-sumstats-us-east-1.s3.amazonaws.com/round2/additive-tsvs/2976_irnt.gwas.imputed_v3.both_sexes.tsv.bgz -O 2976_irnt.gwas.imputed_v3.both_sexes.tsv.bgz	https://broad-ukb-sumstats-us-east-1.s3.amazonaws.com/round2/additive-tsvs/2976_irnt.gwas.imputed_v3.both_sexes.tsv.bgz
IV_no.mhc	2976_irnt	Age diabetes diagnosed	43	1	MR-RAPS	NA	0.0044824	0.0378783	0.905801	0.971296	NA	NA	-0.07,0.079	NA	both_sexes	continuous_irnt	phesant	16166	345028	NA	NA	ACE touchscreen question What was your age when the diabetes was first diagnosed? The following checks were performed: If answer If answer > Participants age then rejected If answer If answer > 69 then participant asked to confirm If the participant activated the Help button they were shown the message: If you are unsure, please provide an estimate or select Do not know. ~F2976~ was collected fro…	2.5	http://biobank.ctsu.ox.ac.uk/crystal/field.cgi?id=2976	wget https://broad-ukb-sumstats-us-east-1.s3.amazonaws.com/round2/additive-tsvs/2976_irnt.gwas.imputed_v3.both_sexes.tsv.bgz -O 2976_irnt.gwas.imputed_v3.both_sexes.tsv.bgz	https://broad-ukb-sumstats-us-east-1.s3.amazonaws.com/round2/additive-tsvs/2976_irnt.gwas.imputed_v3.both_sexes.tsv.bgz
IV_no.mhc	2976_irnt	Age diabetes diagnosed	43	1	IVW_delta	NA	0.00165789	0.0357845	0.963047	0.998137	NA	NA	-0.068,0.072	0.986597	both_sexes	continuous_irnt	phesant	16166	345028	NA	NA	ACE touchscreen question What was your age when the diabetes was first diagnosed? The following checks were performed: If answer If answer > Participants age then rejected If answer If answer > 69 then participant asked to confirm If the participant activated the Help button they were shown the message: If you are unsure, please provide an estimate or select Do not know. ~F2976~ was collected fro…	2.5	http://biobank.ctsu.ox.ac.uk/crystal/field.cgi?id=2976	wget https://broad-ukb-sumstats-us-east-1.s3.amazonaws.com/round2/additive-tsvs/2976_irnt.gwas.imputed_v3.both_sexes.tsv.bgz -O 2976_irnt.gwas.imputed_v3.both_sexes.tsv.bgz	https://broad-ukb-sumstats-us-east-1.s3.amazonaws.com/round2/additive-tsvs/2976_irnt.gwas.imputed_v3.both_sexes.tsv.bgz
IV_no.mhc	2976_irnt	Age diabetes diagnosed	43	1	MR-PRESSO	NA	0.00431183	0.028263	0.879475	0.972938	NA	NA	-0.051,0.06	NA	both_sexes	continuous_irnt	phesant	16166	345028	NA	NA	ACE touchscreen question What was your age when the diabetes was first diagnosed? The following checks were performed: If answer If answer > Participants age then rejected If answer If answer > 69 then participant asked to confirm If the participant activated the Help button they were shown the message: If you are unsure, please provide an estimate or select Do not know. ~F2976~ was collected fro…	2.5	http://biobank.ctsu.ox.ac.uk/crystal/field.cgi?id=2976	wget https://broad-ukb-sumstats-us-east-1.s3.amazonaws.com/round2/additive-tsvs/2976_irnt.gwas.imputed_v3.both_sexes.tsv.bgz -O 2976_irnt.gwas.imputed_v3.both_sexes.tsv.bgz	https://broad-ukb-sumstats-us-east-1.s3.amazonaws.com/round2/additive-tsvs/2976_irnt.gwas.imputed_v3.both_sexes.tsv.bgz
IV_mhc	2976_irnt	Age diabetes diagnosed	4	1	Weighted median	NA	-0.4569	0.172899	0.00822757	0.0857253	NA	NA	-0.796,-0.118	NA	both_sexes	continuous_irnt	phesant	16166	345028	NA	NA	ACE touchscreen question What was your age when the diabetes was first diagnosed? The following checks were performed: If answer If answer > Participants age then rejected If answer If answer > 69 then participant asked to confirm If the participant activated the Help button they were shown the message: If you are unsure, please provide an estimate or select Do not know. ~F2976~ was collected fro…	2.5	http://biobank.ctsu.ox.ac.uk/crystal/field.cgi?id=2976	wget https://broad-ukb-sumstats-us-east-1.s3.amazonaws.com/round2/additive-tsvs/2976_irnt.gwas.imputed_v3.both_sexes.tsv.bgz -O 2976_irnt.gwas.imputed_v3.both_sexes.tsv.bgz	https://broad-ukb-sumstats-us-east-1.s3.amazonaws.com/round2/additive-tsvs/2976_irnt.gwas.imputed_v3.both_sexes.tsv.bgz
IV_mhc	2976_irnt	Age diabetes diagnosed	4	1	MR-Egger	0.116063	-1.96357	0.542465	0.0685654	0.978559	NA	NA	-3.027,-0.9	0.0125475	both_sexes	continuous_irnt	phesant	16166	345028	NA	NA	ACE touchscreen question What was your age when the diabetes was first diagnosed? The following checks were performed: If answer If answer > Participants age then rejected If answer If answer > 69 then participant asked to confirm If the participant activated the Help button they were shown the message: If you are unsure, please provide an estimate or select Do not know. ~F2976~ was collected fro…	2.5	http://biobank.ctsu.ox.ac.uk/crystal/field.cgi?id=2976	wget https://broad-ukb-sumstats-us-east-1.s3.amazonaws.com/round2/additive-tsvs/2976_irnt.gwas.imputed_v3.both_sexes.tsv.bgz -O 2976_irnt.gwas.imputed_v3.both_sexes.tsv.bgz	https://broad-ukb-sumstats-us-east-1.s3.amazonaws.com/round2/additive-tsvs/2976_irnt.gwas.imputed_v3.both_sexes.tsv.bgz
IV_mhc	2976_irnt	Age diabetes diagnosed	4	1	MR-RAPS	NA	-0.676411	0.0873854	9.99201e-15	5.26502e-13	NA	NA	-0.848,-0.505	NA	both_sexes	continuous_irnt	phesant	16166	345028	NA	NA	ACE touchscreen question What was your age when the diabetes was first diagnosed? The following checks were performed: If answer If answer > Participants age then rejected If answer If answer > 69 then participant asked to confirm If the participant activated the Help button they were shown the message: If you are unsure, please provide an estimate or select Do not know. ~F2976~ was collected fro…	2.5	http://biobank.ctsu.ox.ac.uk/crystal/field.cgi?id=2976	wget https://broad-ukb-sumstats-us-east-1.s3.amazonaws.com/round2/additive-tsvs/2976_irnt.gwas.imputed_v3.both_sexes.tsv.bgz -O 2976_irnt.gwas.imputed_v3.both_sexes.tsv.bgz	https://broad-ukb-sumstats-us-east-1.s3.amazonaws.com/round2/additive-tsvs/2976_irnt.gwas.imputed_v3.both_sexes.tsv.bgz
IV_mhc	2976_irnt	Age diabetes diagnosed	4	1	IVW_delta	NA	-0.435209	0.271966	0.109546	0.471944	NA	NA	-0.968,0.098	1.50789e-06	both_sexes	continuous_irnt	phesant	16166	345028	NA	NA	ACE touchscreen question What was your age when the diabetes was first diagnosed? The following checks were performed: If answer If answer > Participants age then rejected If answer If answer > 69 then participant asked to confirm If the participant activated the Help button they were shown the message: If you are unsure, please provide an estimate or select Do not know. ~F2976~ was collected fro…	2.5	http://biobank.ctsu.ox.ac.uk/crystal/field.cgi?id=2976	wget https://broad-ukb-sumstats-us-east-1.s3.amazonaws.com/round2/additive-tsvs/2976_irnt.gwas.imputed_v3.both_sexes.tsv.bgz -O 2976_irnt.gwas.imputed_v3.both_sexes.tsv.bgz	https://broad-ukb-sumstats-us-east-1.s3.amazonaws.com/round2/additive-tsvs/2976_irnt.gwas.imputed_v3.both_sexes.tsv.bgz
IV_mhc	2976_irnt	Age diabetes diagnosed	4	1	MR-PRESSO	NA	-0.569058	0.259972	0.116372	0.496996	NA	NA	-1.079,-0.06	NA	both_sexes	continuous_irnt	phesant	16166	345028	NA	NA	ACE touchscreen question What was your age when the diabetes was first diagnosed? The following checks were performed: If answer If answer > Participants age then rejected If answer If answer > 69 then participant asked to confirm If the participant activated the Help button they were shown the message: If you are unsure, please provide an estimate or select Do not know. ~F2976~ was collected fro…	2.5	http://biobank.ctsu.ox.ac.uk/crystal/field.cgi?id=2976	wget https://broad-ukb-sumstats-us-east-1.s3.amazonaws.com/round2/additive-tsvs/2976_irnt.gwas.imputed_v3.both_sexes.tsv.bgz -O 2976_irnt.gwas.imputed_v3.both_sexes.tsv.bgz	https://broad-ukb-sumstats-us-east-1.s3.amazonaws.com/round2/additive-tsvs/2976_irnt.gwas.imputed_v3.both_sexes.tsv.bgz
IV_full	3761_irnt	Age hay fever, rhinitis or eczema diagnosed	49	0	Weighted median	NA	-0.030338	0.0280911	0.280148	0.99572	NA	NA	-0.085,0.025	NA	both_sexes	continuous_irnt	phesant	72232	288962	NA	NA	ACE touchscreen question What was your age when the hayfever, rhinitis or eczema was first diagnosed? The following checks were performed: If answer If answer > Participants age then rejected If answer If answer > 69 then participant asked to confirm If the participant activated the Help button they were shown the message: If you are unsure, please provide an estimate or select Do not know. ~F376…	2.5	http://biobank.ctsu.ox.ac.uk/crystal/field.cgi?id=3761	wget https://broad-ukb-sumstats-us-east-1.s3.amazonaws.com/round2/additive-tsvs/3761_irnt.gwas.imputed_v3.both_sexes.tsv.bgz -O 3761_irnt.gwas.imputed_v3.both_sexes.tsv.bgz	https://broad-ukb-sumstats-us-east-1.s3.amazonaws.com/round2/additive-tsvs/3761_irnt.gwas.imputed_v3.both_sexes.tsv.bgz
IV_full	3761_irnt	Age hay fever, rhinitis or eczema diagnosed	49	0	MR-Egger	0.59809	0.011406	0.0492829	0.817979	0.956643	NA	NA	-0.085,0.108	0.0531239	both_sexes	continuous_irnt	phesant	72232	288962	NA	NA	ACE touchscreen question What was your age when the hayfever, rhinitis or eczema was first diagnosed? The following checks were performed: If answer If answer > Participants age then rejected If answer If answer > 69 then participant asked to confirm If the participant activated the Help button they were shown the message: If you are unsure, please provide an estimate or select Do not know. ~F376…	2.5	http://biobank.ctsu.ox.ac.uk/crystal/field.cgi?id=3761	wget https://broad-ukb-sumstats-us-east-1.s3.amazonaws.com/round2/additive-tsvs/3761_irnt.gwas.imputed_v3.both_sexes.tsv.bgz -O 3761_irnt.gwas.imputed_v3.both_sexes.tsv.bgz	https://broad-ukb-sumstats-us-east-1.s3.amazonaws.com/round2/additive-tsvs/3761_irnt.gwas.imputed_v3.both_sexes.tsv.bgz
IV_full	3761_irnt	Age hay fever, rhinitis or eczema diagnosed	49	0	MR-RAPS	NA	-0.0131306	0.0189991	0.48949	0.830763	NA	NA	-0.05,0.024	NA	both_sexes	continuous_irnt	phesant	72232	288962	NA	NA	ACE touchscreen question What was your age when the hayfever, rhinitis or eczema was first diagnosed? The following checks were performed: If answer If answer > Participants age then rejected If answer If answer > 69 then participant asked to confirm If the participant activated the Help button they were shown the message: If you are unsure, please provide an estimate or select Do not know. ~F376…	2.5	http://biobank.ctsu.ox.ac.uk/crystal/field.cgi?id=3761	wget https://broad-ukb-sumstats-us-east-1.s3.amazonaws.com/round2/additive-tsvs/3761_irnt.gwas.imputed_v3.both_sexes.tsv.bgz -O 3761_irnt.gwas.imputed_v3.both_sexes.tsv.bgz	https://broad-ukb-sumstats-us-east-1.s3.amazonaws.com/round2/additive-tsvs/3761_irnt.gwas.imputed_v3.both_sexes.tsv.bgz
IV_full	3761_irnt	Age hay fever, rhinitis or eczema diagnosed	49	0	IVW_delta	NA	-0.0111269	0.01951	0.568461	0.937101	NA	NA	-0.049,0.027	0.310823	both_sexes	continuous_irnt	phesant	72232	288962	NA	NA	ACE touchscreen question What was your age when the hayfever, rhinitis or eczema was first diagnosed? The following checks were performed: If answer If answer > Participants age then rejected If answer If answer > 69 then participant asked to confirm If the participant activated the Help button they were shown the message: If you are unsure, please provide an estimate or select Do not know. ~F376…	2.5	http://biobank.ctsu.ox.ac.uk/crystal/field.cgi?id=3761	wget https://broad-ukb-sumstats-us-east-1.s3.amazonaws.com/round2/additive-tsvs/3761_irnt.gwas.imputed_v3.both_sexes.tsv.bgz -O 3761_irnt.gwas.imputed_v3.both_sexes.tsv.bgz	https://broad-ukb-sumstats-us-east-1.s3.amazonaws.com/round2/additive-tsvs/3761_irnt.gwas.imputed_v3.both_sexes.tsv.bgz
IV_full	3761_irnt	Age hay fever, rhinitis or eczema diagnosed	49	0	MR-PRESSO	NA	-0.0122257	0.0209678	0.562575	0.876729	NA	NA	-0.053,0.029	NA	both_sexes	continuous_irnt	phesant	72232	288962	NA	NA	ACE touchscreen question What was your age when the hayfever, rhinitis or eczema was first diagnosed? The following checks were performed: If answer If answer > Participants age then rejected If answer If answer > 69 then participant asked to confirm If the participant activated the Help button they were shown the message: If you are unsure, please provide an estimate or select Do not know. ~F376…	2.5	http://biobank.ctsu.ox.ac.uk/crystal/field.cgi?id=3761	wget https://broad-ukb-sumstats-us-east-1.s3.amazonaws.com/round2/additive-tsvs/3761_irnt.gwas.imputed_v3.both_sexes.tsv.bgz -O 3761_irnt.gwas.imputed_v3.both_sexes.tsv.bgz	https://broad-ukb-sumstats-us-east-1.s3.amazonaws.com/round2/additive-tsvs/3761_irnt.gwas.imputed_v3.both_sexes.tsv.bgz
IV_no.mhc	3761_irnt	Age hay fever, rhinitis or eczema diagnosed	44	0	Weighted median	NA	-0.0220689	0.029521	0.454723	0.994582	NA	NA	-0.08,0.036	NA	both_sexes	continuous_irnt	phesant	72232	288962	NA	NA	ACE touchscreen question What was your age when the hayfever, rhinitis or eczema was first diagnosed? The following checks were performed: If answer If answer > Participants age then rejected If answer If answer > 69 then participant asked to confirm If the participant activated the Help button they were shown the message: If you are unsure, please provide an estimate or select Do not know. ~F376…	2.5	http://biobank.ctsu.ox.ac.uk/crystal/field.cgi?id=3761	wget https://broad-ukb-sumstats-us-east-1.s3.amazonaws.com/round2/additive-tsvs/3761_irnt.gwas.imputed_v3.both_sexes.tsv.bgz -O 3761_irnt.gwas.imputed_v3.both_sexes.tsv.bgz	https://broad-ukb-sumstats-us-east-1.s3.amazonaws.com/round2/additive-tsvs/3761_irnt.gwas.imputed_v3.both_sexes.tsv.bgz
IV_no.mhc	3761_irnt	Age hay fever, rhinitis or eczema diagnosed	44	0	MR-Egger	0.311386	0.0299462	0.0526708	0.572685	0.954455	NA	NA	-0.073,0.133	0.141588	both_sexes	continuous_irnt	phesant	72232	288962	NA	NA	ACE touchscreen question What was your age when the hayfever, rhinitis or eczema was first diagnosed? The following checks were performed: If answer If answer > Participants age then rejected If answer If answer > 69 then participant asked to confirm If the participant activated the Help button they were shown the message: If you are unsure, please provide an estimate or select Do not know. ~F376…	2.5	http://biobank.ctsu.ox.ac.uk/crystal/field.cgi?id=3761	wget https://broad-ukb-sumstats-us-east-1.s3.amazonaws.com/round2/additive-tsvs/3761_irnt.gwas.imputed_v3.both_sexes.tsv.bgz -O 3761_irnt.gwas.imputed_v3.both_sexes.tsv.bgz	https://broad-ukb-sumstats-us-east-1.s3.amazonaws.com/round2/additive-tsvs/3761_irnt.gwas.imputed_v3.both_sexes.tsv.bgz
IV_no.mhc	3761_irnt	Age hay fever, rhinitis or eczema diagnosed	44	0	MR-RAPS	NA	-0.0202197	0.0215826	0.348834	0.903889	NA	NA	-0.063,0.022	NA	both_sexes	continuous_irnt	phesant	72232	288962	NA	NA	ACE touchscreen question What was your age when the hayfever, rhinitis or eczema was first diagnosed? The following checks were performed: If answer If answer > Participants age then rejected If answer If answer > 69 then participant asked to confirm If the participant activated the Help button they were shown the message: If you are unsure, please provide an estimate or select Do not know. ~F376…	2.5	http://biobank.ctsu.ox.ac.uk/crystal/field.cgi?id=3761	wget https://broad-ukb-sumstats-us-east-1.s3.amazonaws.com/round2/additive-tsvs/3761_irnt.gwas.imputed_v3.both_sexes.tsv.bgz -O 3761_irnt.gwas.imputed_v3.both_sexes.tsv.bgz	https://broad-ukb-sumstats-us-east-1.s3.amazonaws.com/round2/additive-tsvs/3761_irnt.gwas.imputed_v3.both_sexes.tsv.bgz
IV_no.mhc	3761_irnt	Age hay fever, rhinitis or eczema diagnosed	44	0	IVW_delta	NA	-0.0168402	0.0210494	0.423692	0.983374	NA	NA	-0.058,0.024	0.486025	both_sexes	continuous_irnt	phesant	72232	288962	NA	NA	ACE touchscreen question What was your age when the hayfever, rhinitis or eczema was first diagnosed? The following checks were performed: If answer If answer > Participants age then rejected If answer If answer > 69 then participant asked to confirm If the participant activated the Help button they were shown the message: If you are unsure, please provide an estimate or select Do not know. ~F376…	2.5	http://biobank.ctsu.ox.ac.uk/crystal/field.cgi?id=3761	wget https://broad-ukb-sumstats-us-east-1.s3.amazonaws.com/round2/additive-tsvs/3761_irnt.gwas.imputed_v3.both_sexes.tsv.bgz -O 3761_irnt.gwas.imputed_v3.both_sexes.tsv.bgz	https://broad-ukb-sumstats-us-east-1.s3.amazonaws.com/round2/additive-tsvs/3761_irnt.gwas.imputed_v3.both_sexes.tsv.bgz
IV_no.mhc	3761_irnt	Age hay fever, rhinitis or eczema diagnosed	44	0	MR-PRESSO	NA	-0.0187597	0.022702	0.413171	0.933312	NA	NA	-0.063,0.026	NA	both_sexes	continuous_irnt	phesant	72232	288962	NA	NA	ACE touchscreen question What was your age when the hayfever, rhinitis or eczema was first diagnosed? The following checks were performed: If answer If answer > Participants age then rejected If answer If answer > 69 then participant asked to confirm If the participant activated the Help button they were shown the message: If you are unsure, please provide an estimate or select Do not know. ~F376…	2.5	http://biobank.ctsu.ox.ac.uk/crystal/field.cgi?id=3761	wget https://broad-ukb-sumstats-us-east-1.s3.amazonaws.com/round2/additive-tsvs/3761_irnt.gwas.imputed_v3.both_sexes.tsv.bgz -O 3761_irnt.gwas.imputed_v3.both_sexes.tsv.bgz	https://broad-ukb-sumstats-us-east-1.s3.amazonaws.com/round2/additive-tsvs/3761_irnt.gwas.imputed_v3.both_sexes.tsv.bgz
IV_mhc	3761_irnt	Age hay fever, rhinitis or eczema diagnosed	5	0	Weighted median	NA	0.00639086	0.0558026	0.908821	0.9714	NA	NA	-0.103,0.116	NA	both_sexes	continuous_irnt	phesant	72232	288962	NA	NA	ACE touchscreen question What was your age when the hayfever, rhinitis or eczema was first diagnosed? The following checks were performed: If answer If answer > Participants age then rejected If answer If answer > 69 then participant asked to confirm If the participant activated the Help button they were shown the message: If you are unsure, please provide an estimate or select Do not know. ~F376…	2.5	http://biobank.ctsu.ox.ac.uk/crystal/field.cgi?id=3761	wget https://broad-ukb-sumstats-us-east-1.s3.amazonaws.com/round2/additive-tsvs/3761_irnt.gwas.imputed_v3.both_sexes.tsv.bgz -O 3761_irnt.gwas.imputed_v3.both_sexes.tsv.bgz	https://broad-ukb-sumstats-us-east-1.s3.amazonaws.com/round2/additive-tsvs/3761_irnt.gwas.imputed_v3.both_sexes.tsv.bgz
IV_mhc	3761_irnt	Age hay fever, rhinitis or eczema diagnosed	5	0	MR-Egger	0.110319	-0.308256	0.14971	0.131619	0.978559	NA	NA	-0.602,-0.015	0.275612	both_sexes	continuous_irnt	phesant	72232	288962	NA	NA	ACE touchscreen question What was your age when the hayfever, rhinitis or eczema was first diagnosed? The following checks were performed: If answer If answer > Participants age then rejected If answer If answer > 69 then participant asked to confirm If the participant activated the Help button they were shown the message: If you are unsure, please provide an estimate or select Do not know. ~F376…	2.5	http://biobank.ctsu.ox.ac.uk/crystal/field.cgi?id=3761	wget https://broad-ukb-sumstats-us-east-1.s3.amazonaws.com/round2/additive-tsvs/3761_irnt.gwas.imputed_v3.both_sexes.tsv.bgz -O 3761_irnt.gwas.imputed_v3.both_sexes.tsv.bgz	https://broad-ukb-sumstats-us-east-1.s3.amazonaws.com/round2/additive-tsvs/3761_irnt.gwas.imputed_v3.both_sexes.tsv.bgz
IV_mhc	3761_irnt	Age hay fever, rhinitis or eczema diagnosed	5	0	MR-RAPS	NA	0.0131199	0.040134	0.743741	0.900111	NA	NA	-0.066,0.092	NA	both_sexes	continuous_irnt	phesant	72232	288962	NA	NA	ACE touchscreen question What was your age when the hayfever, rhinitis or eczema was first diagnosed? The following checks were performed: If answer If answer > Participants age then rejected If answer If answer > 69 then participant asked to confirm If the participant activated the Help button they were shown the message: If you are unsure, please provide an estimate or select Do not know. ~F376…	2.5	http://biobank.ctsu.ox.ac.uk/crystal/field.cgi?id=3761	wget https://broad-ukb-sumstats-us-east-1.s3.amazonaws.com/round2/additive-tsvs/3761_irnt.gwas.imputed_v3.both_sexes.tsv.bgz -O 3761_irnt.gwas.imputed_v3.both_sexes.tsv.bgz	https://broad-ukb-sumstats-us-east-1.s3.amazonaws.com/round2/additive-tsvs/3761_irnt.gwas.imputed_v3.both_sexes.tsv.bgz
IV_mhc	3761_irnt	Age hay fever, rhinitis or eczema diagnosed	5	0	IVW_delta	NA	0.0101765	0.0619388	0.869495	0.967664	NA	NA	-0.111,0.132	0.0542819	both_sexes	continuous_irnt	phesant	72232	288962	NA	NA	ACE touchscreen question What was your age when the hayfever, rhinitis or eczema was first diagnosed? The following checks were performed: If answer If answer > Participants age then rejected If answer If answer > 69 then participant asked to confirm If the participant activated the Help button they were shown the message: If you are unsure, please provide an estimate or select Do not know. ~F376…	2.5	http://biobank.ctsu.ox.ac.uk/crystal/field.cgi?id=3761	wget https://broad-ukb-sumstats-us-east-1.s3.amazonaws.com/round2/additive-tsvs/3761_irnt.gwas.imputed_v3.both_sexes.tsv.bgz -O 3761_irnt.gwas.imputed_v3.both_sexes.tsv.bgz	https://broad-ukb-sumstats-us-east-1.s3.amazonaws.com/round2/additive-tsvs/3761_irnt.gwas.imputed_v3.both_sexes.tsv.bgz
IV_mhc	3761_irnt	Age hay fever, rhinitis or eczema diagnosed	5	0	MR-PRESSO	NA	0.0124351	0.0639138	0.85522	0.952419	NA	NA	-0.113,0.138	NA	both_sexes	continuous_irnt	phesant	72232	288962	NA	NA	ACE touchscreen question What was your age when the hayfever, rhinitis or eczema was first diagnosed? The following checks were performed: If answer If answer > Participants age then rejected If answer If answer > 69 then participant asked to confirm If the participant activated the Help button they were shown the message: If you are unsure, please provide an estimate or select Do not know. ~F376…	2.5	http://biobank.ctsu.ox.ac.uk/crystal/field.cgi?id=3761	wget https://broad-ukb-sumstats-us-east-1.s3.amazonaws.com/round2/additive-tsvs/3761_irnt.gwas.imputed_v3.both_sexes.tsv.bgz -O 3761_irnt.gwas.imputed_v3.both_sexes.tsv.bgz	https://broad-ukb-sumstats-us-east-1.s3.amazonaws.com/round2/additive-tsvs/3761_irnt.gwas.imputed_v3.both_sexes.tsv.bgz
IV_full	22146_irnt	Age hayfever or allergic rhinitis diagnosed by doctor	49	0	Weighted median	NA	-0.0577645	0.0562053	0.304072	0.99572	NA	NA	-0.168,0.052	NA	both_sexes	continuous_irnt	phesant	20904	340290	NA	NA	User was asked the age at which doctor diagnosed hayfever or allergic rhinitis	2.5	http://biobank.ctsu.ox.ac.uk/crystal/field.cgi?id=22146	wget https://broad-ukb-sumstats-us-east-1.s3.amazonaws.com/round2/additive-tsvs/22146_irnt.gwas.imputed_v3.both_sexes.tsv.bgz -O 22146_irnt.gwas.imputed_v3.both_sexes.tsv.bgz	https://broad-ukb-sumstats-us-east-1.s3.amazonaws.com/round2/additive-tsvs/22146_irnt.gwas.imputed_v3.both_sexes.tsv.bgz
IV_full	22146_irnt	Age hayfever or allergic rhinitis diagnosed by doctor	49	0	MR-Egger	0.800532	-0.0523381	0.097863	0.595303	0.900246	NA	NA	-0.244,0.139	0.0111538	both_sexes	continuous_irnt	phesant	20904	340290	NA	NA	User was asked the age at which doctor diagnosed hayfever or allergic rhinitis	2.5	http://biobank.ctsu.ox.ac.uk/crystal/field.cgi?id=22146	wget https://broad-ukb-sumstats-us-east-1.s3.amazonaws.com/round2/additive-tsvs/22146_irnt.gwas.imputed_v3.both_sexes.tsv.bgz -O 22146_irnt.gwas.imputed_v3.both_sexes.tsv.bgz	https://broad-ukb-sumstats-us-east-1.s3.amazonaws.com/round2/additive-tsvs/22146_irnt.gwas.imputed_v3.both_sexes.tsv.bgz
IV_full	22146_irnt	Age hayfever or allergic rhinitis diagnosed by doctor	49	0	MR-RAPS	NA	-0.0809705	0.0354013	0.0221831	0.232035	NA	NA	-0.15,-0.012	NA	both_sexes	continuous_irnt	phesant	20904	340290	NA	NA	User was asked the age at which doctor diagnosed hayfever or allergic rhinitis	2.5	http://biobank.ctsu.ox.ac.uk/crystal/field.cgi?id=22146	wget https://broad-ukb-sumstats-us-east-1.s3.amazonaws.com/round2/additive-tsvs/22146_irnt.gwas.imputed_v3.both_sexes.tsv.bgz -O 22146_irnt.gwas.imputed_v3.both_sexes.tsv.bgz	https://broad-ukb-sumstats-us-east-1.s3.amazonaws.com/round2/additive-tsvs/22146_irnt.gwas.imputed_v3.both_sexes.tsv.bgz
IV_full	22146_irnt	Age hayfever or allergic rhinitis diagnosed by doctor	49	0	IVW_delta	NA	-0.0655776	0.0393829	0.0958865	0.837233	NA	NA	-0.143,0.012	0.106634	both_sexes	continuous_irnt	phesant	20904	340290	NA	NA	User was asked the age at which doctor diagnosed hayfever or allergic rhinitis	2.5	http://biobank.ctsu.ox.ac.uk/crystal/field.cgi?id=22146	wget https://broad-ukb-sumstats-us-east-1.s3.amazonaws.com/round2/additive-tsvs/22146_irnt.gwas.imputed_v3.both_sexes.tsv.bgz -O 22146_irnt.gwas.imputed_v3.both_sexes.tsv.bgz	https://broad-ukb-sumstats-us-east-1.s3.amazonaws.com/round2/additive-tsvs/22146_irnt.gwas.imputed_v3.both_sexes.tsv.bgz
IV_full	22146_irnt	Age hayfever or allergic rhinitis diagnosed by doctor	49	0	MR-PRESSO	NA	-0.0748107	0.041484	0.0776096	0.653104	NA	NA	-0.156,0.006	NA	both_sexes	continuous_irnt	phesant	20904	340290	NA	NA	User was asked the age at which doctor diagnosed hayfever or allergic rhinitis	2.5	http://biobank.ctsu.ox.ac.uk/crystal/field.cgi?id=22146	wget https://broad-ukb-sumstats-us-east-1.s3.amazonaws.com/round2/additive-tsvs/22146_irnt.gwas.imputed_v3.both_sexes.tsv.bgz -O 22146_irnt.gwas.imputed_v3.both_sexes.tsv.bgz	https://broad-ukb-sumstats-us-east-1.s3.amazonaws.com/round2/additive-tsvs/22146_irnt.gwas.imputed_v3.both_sexes.tsv.bgz
IV_no.mhc	22146_irnt	Age hayfever or allergic rhinitis diagnosed by doctor	44	0	Weighted median	NA	-0.0058166	0.0558663	0.917077	0.994582	NA	NA	-0.115,0.104	NA	both_sexes	continuous_irnt	phesant	20904	340290	NA	NA	User was asked the age at which doctor diagnosed hayfever or allergic rhinitis	2.5	http://biobank.ctsu.ox.ac.uk/crystal/field.cgi?id=22146	wget https://broad-ukb-sumstats-us-east-1.s3.amazonaws.com/round2/additive-tsvs/22146_irnt.gwas.imputed_v3.both_sexes.tsv.bgz -O 22146_irnt.gwas.imputed_v3.both_sexes.tsv.bgz	https://broad-ukb-sumstats-us-east-1.s3.amazonaws.com/round2/additive-tsvs/22146_irnt.gwas.imputed_v3.both_sexes.tsv.bgz
IV_no.mhc	22146_irnt	Age hayfever or allergic rhinitis diagnosed by doctor	44	0	MR-Egger	0.256578	0.0869265	0.101069	0.394633	0.954455	NA	NA	-0.111,0.285	0.0917441	both_sexes	continuous_irnt	phesant	20904	340290	NA	NA	User was asked the age at which doctor diagnosed hayfever or allergic rhinitis	2.5	http://biobank.ctsu.ox.ac.uk/crystal/field.cgi?id=22146	wget https://broad-ukb-sumstats-us-east-1.s3.amazonaws.com/round2/additive-tsvs/22146_irnt.gwas.imputed_v3.both_sexes.tsv.bgz -O 22146_irnt.gwas.imputed_v3.both_sexes.tsv.bgz	https://broad-ukb-sumstats-us-east-1.s3.amazonaws.com/round2/additive-tsvs/22146_irnt.gwas.imputed_v3.both_sexes.tsv.bgz
IV_no.mhc	22146_irnt	Age hayfever or allergic rhinitis diagnosed by doctor	44	0	MR-RAPS	NA	-0.0195391	0.0401355	0.62638	0.957417	NA	NA	-0.098,0.059	NA	both_sexes	continuous_irnt	phesant	20904	340290	NA	NA	User was asked the age at which doctor diagnosed hayfever or allergic rhinitis	2.5	http://biobank.ctsu.ox.ac.uk/crystal/field.cgi?id=22146	wget https://broad-ukb-sumstats-us-east-1.s3.amazonaws.com/round2/additive-tsvs/22146_irnt.gwas.imputed_v3.both_sexes.tsv.bgz -O 22146_irnt.gwas.imputed_v3.both_sexes.tsv.bgz	https://broad-ukb-sumstats-us-east-1.s3.amazonaws.com/round2/additive-tsvs/22146_irnt.gwas.imputed_v3.both_sexes.tsv.bgz
IV_no.mhc	22146_irnt	Age hayfever or allergic rhinitis diagnosed by doctor	44	0	IVW_delta	NA	-0.0100172	0.0406844	0.805514	0.983374	NA	NA	-0.09,0.07	0.348893	both_sexes	continuous_irnt	phesant	20904	340290	NA	NA	User was asked the age at which doctor diagnosed hayfever or allergic rhinitis	2.5	http://biobank.ctsu.ox.ac.uk/crystal/field.cgi?id=22146	wget https://broad-ukb-sumstats-us-east-1.s3.amazonaws.com/round2/additive-tsvs/22146_irnt.gwas.imputed_v3.both_sexes.tsv.bgz -O 22146_irnt.gwas.imputed_v3.both_sexes.tsv.bgz	https://broad-ukb-sumstats-us-east-1.s3.amazonaws.com/round2/additive-tsvs/22146_irnt.gwas.imputed_v3.both_sexes.tsv.bgz
IV_no.mhc	22146_irnt	Age hayfever or allergic rhinitis diagnosed by doctor	44	0	MR-PRESSO	NA	-0.0180438	0.0435879	0.680958	0.949072	NA	NA	-0.103,0.067	NA	both_sexes	continuous_irnt	phesant	20904	340290	NA	NA	User was asked the age at which doctor diagnosed hayfever or allergic rhinitis	2.5	http://biobank.ctsu.ox.ac.uk/crystal/field.cgi?id=22146	wget https://broad-ukb-sumstats-us-east-1.s3.amazonaws.com/round2/additive-tsvs/22146_irnt.gwas.imputed_v3.both_sexes.tsv.bgz -O 22146_irnt.gwas.imputed_v3.both_sexes.tsv.bgz	https://broad-ukb-sumstats-us-east-1.s3.amazonaws.com/round2/additive-tsvs/22146_irnt.gwas.imputed_v3.both_sexes.tsv.bgz
IV_mhc	22146_irnt	Age hayfever or allergic rhinitis diagnosed by doctor	5	0	Weighted median	NA	-0.334717	0.0949003	0.000420243	0.00956754	NA	NA	-0.521,-0.149	NA	both_sexes	continuous_irnt	phesant	20904	340290	NA	NA	User was asked the age at which doctor diagnosed hayfever or allergic rhinitis	2.5	http://biobank.ctsu.ox.ac.uk/crystal/field.cgi?id=22146	wget https://broad-ukb-sumstats-us-east-1.s3.amazonaws.com/round2/additive-tsvs/22146_irnt.gwas.imputed_v3.both_sexes.tsv.bgz -O 22146_irnt.gwas.imputed_v3.both_sexes.tsv.bgz	https://broad-ukb-sumstats-us-east-1.s3.amazonaws.com/round2/additive-tsvs/22146_irnt.gwas.imputed_v3.both_sexes.tsv.bgz
IV_mhc	22146_irnt	Age hayfever or allergic rhinitis diagnosed by doctor	5	0	MR-Egger	0.592011	-0.461255	0.300889	0.222817	0.978559	NA	NA	-1.051,0.128	0.212179	both_sexes	continuous_irnt	phesant	20904	340290	NA	NA	User was asked the age at which doctor diagnosed hayfever or allergic rhinitis	2.5	http://biobank.ctsu.ox.ac.uk/crystal/field.cgi?id=22146	wget https://broad-ukb-sumstats-us-east-1.s3.amazonaws.com/round2/additive-tsvs/22146_irnt.gwas.imputed_v3.both_sexes.tsv.bgz -O 22146_irnt.gwas.imputed_v3.both_sexes.tsv.bgz	https://broad-ukb-sumstats-us-east-1.s3.amazonaws.com/round2/additive-tsvs/22146_irnt.gwas.imputed_v3.both_sexes.tsv.bgz
IV_mhc	22146_irnt	Age hayfever or allergic rhinitis diagnosed by doctor	5	0	MR-RAPS	NA	-0.297296	0.0790608	0.000169679	0.00219302	NA	NA	-0.452,-0.142	NA	both_sexes	continuous_irnt	phesant	20904	340290	NA	NA	User was asked the age at which doctor diagnosed hayfever or allergic rhinitis	2.5	http://biobank.ctsu.ox.ac.uk/crystal/field.cgi?id=22146	wget https://broad-ukb-sumstats-us-east-1.s3.amazonaws.com/round2/additive-tsvs/22146_irnt.gwas.imputed_v3.both_sexes.tsv.bgz -O 22146_irnt.gwas.imputed_v3.both_sexes.tsv.bgz	https://broad-ukb-sumstats-us-east-1.s3.amazonaws.com/round2/additive-tsvs/22146_irnt.gwas.imputed_v3.both_sexes.tsv.bgz
IV_mhc	22146_irnt	Age hayfever or allergic rhinitis diagnosed by doctor	5	0	IVW_delta	NA	-0.281841	0.0842718	0.000824509	0.0454336	NA	NA	-0.447,-0.117	0.317563	both_sexes	continuous_irnt	phesant	20904	340290	NA	NA	User was asked the age at which doctor diagnosed hayfever or allergic rhinitis	2.5	http://biobank.ctsu.ox.ac.uk/crystal/field.cgi?id=22146	wget https://broad-ukb-sumstats-us-east-1.s3.amazonaws.com/round2/additive-tsvs/22146_irnt.gwas.imputed_v3.both_sexes.tsv.bgz -O 22146_irnt.gwas.imputed_v3.both_sexes.tsv.bgz	https://broad-ukb-sumstats-us-east-1.s3.amazonaws.com/round2/additive-tsvs/22146_irnt.gwas.imputed_v3.both_sexes.tsv.bgz
IV_mhc	22146_irnt	Age hayfever or allergic rhinitis diagnosed by doctor	5	0	MR-PRESSO	NA	-0.289722	0.0831504	0.025253	0.328999	NA	NA	-0.453,-0.127	NA	both_sexes	continuous_irnt	phesant	20904	340290	NA	NA	User was asked the age at which doctor diagnosed hayfever or allergic rhinitis	2.5	http://biobank.ctsu.ox.ac.uk/crystal/field.cgi?id=22146	wget https://broad-ukb-sumstats-us-east-1.s3.amazonaws.com/round2/additive-tsvs/22146_irnt.gwas.imputed_v3.both_sexes.tsv.bgz -O 22146_irnt.gwas.imputed_v3.both_sexes.tsv.bgz	https://broad-ukb-sumstats-us-east-1.s3.amazonaws.com/round2/additive-tsvs/22146_irnt.gwas.imputed_v3.both_sexes.tsv.bgz
IV_full	3894_irnt	Age heart attack diagnosed	43	6	Weighted median	NA	0.0435005	0.0753664	0.563813	0.99572	NA	NA	-0.104,0.191	NA	both_sexes	continuous_irnt	phesant	8024	353170	NA	NA	ACE touchscreen question What was your age when the heart attack was first diagnosed? The following checks were performed: If answer If answer > Participants age then rejected If answer If answer > 69 then participant asked to confirm If the participant activated the Help button they were shown the message: If you are unsure, please provide an estimate or select Do not know. ~F3894~ was collected…	2.5	http://biobank.ctsu.ox.ac.uk/crystal/field.cgi?id=3894	wget https://broad-ukb-sumstats-us-east-1.s3.amazonaws.com/round2/additive-tsvs/3894_irnt.gwas.imputed_v3.both_sexes.tsv.bgz -O 3894_irnt.gwas.imputed_v3.both_sexes.tsv.bgz	https://broad-ukb-sumstats-us-east-1.s3.amazonaws.com/round2/additive-tsvs/3894_irnt.gwas.imputed_v3.both_sexes.tsv.bgz
IV_full	3894_irnt	Age heart attack diagnosed	43	6	MR-Egger	0.294546	0.151471	0.122432	0.223059	0.784857	NA	NA	-0.088,0.391	0.953166	both_sexes	continuous_irnt	phesant	8024	353170	NA	NA	ACE touchscreen question What was your age when the heart attack was first diagnosed? The following checks were performed: If answer If answer > Participants age then rejected If answer If answer > 69 then participant asked to confirm If the participant activated the Help button they were shown the message: If you are unsure, please provide an estimate or select Do not know. ~F3894~ was collected…	2.5	http://biobank.ctsu.ox.ac.uk/crystal/field.cgi?id=3894	wget https://broad-ukb-sumstats-us-east-1.s3.amazonaws.com/round2/additive-tsvs/3894_irnt.gwas.imputed_v3.both_sexes.tsv.bgz -O 3894_irnt.gwas.imputed_v3.both_sexes.tsv.bgz	https://broad-ukb-sumstats-us-east-1.s3.amazonaws.com/round2/additive-tsvs/3894_irnt.gwas.imputed_v3.both_sexes.tsv.bgz
IV_full	3894_irnt	Age heart attack diagnosed	43	6	MR-RAPS	NA	0.0345615	0.0545924	0.526679	0.837875	NA	NA	-0.072,0.142	NA	both_sexes	continuous_irnt	phesant	8024	353170	NA	NA	ACE touchscreen question What was your age when the heart attack was first diagnosed? The following checks were performed: If answer If answer > Participants age then rejected If answer If answer > 69 then participant asked to confirm If the participant activated the Help button they were shown the message: If you are unsure, please provide an estimate or select Do not know. ~F3894~ was collected…	2.5	http://biobank.ctsu.ox.ac.uk/crystal/field.cgi?id=3894	wget https://broad-ukb-sumstats-us-east-1.s3.amazonaws.com/round2/additive-tsvs/3894_irnt.gwas.imputed_v3.both_sexes.tsv.bgz -O 3894_irnt.gwas.imputed_v3.both_sexes.tsv.bgz	https://broad-ukb-sumstats-us-east-1.s3.amazonaws.com/round2/additive-tsvs/3894_irnt.gwas.imputed_v3.both_sexes.tsv.bgz
IV_full	3894_irnt	Age heart attack diagnosed	43	6	IVW_delta	NA	0.0346394	0.0520531	0.505754	0.930495	NA	NA	-0.067,0.137	0.975328	both_sexes	continuous_irnt	phesant	8024	353170	NA	NA	ACE touchscreen question What was your age when the heart attack was first diagnosed? The following checks were performed: If answer If answer > Participants age then rejected If answer If answer > 69 then participant asked to confirm If the participant activated the Help button they were shown the message: If you are unsure, please provide an estimate or select Do not know. ~F3894~ was collected…	2.5	http://biobank.ctsu.ox.ac.uk/crystal/field.cgi?id=3894	wget https://broad-ukb-sumstats-us-east-1.s3.amazonaws.com/round2/additive-tsvs/3894_irnt.gwas.imputed_v3.both_sexes.tsv.bgz -O 3894_irnt.gwas.imputed_v3.both_sexes.tsv.bgz	https://broad-ukb-sumstats-us-east-1.s3.amazonaws.com/round2/additive-tsvs/3894_irnt.gwas.imputed_v3.both_sexes.tsv.bgz
IV_full	3894_irnt	Age heart attack diagnosed	43	6	MR-PRESSO	NA	0.0334018	0.0420061	0.430988	0.851736	NA	NA	-0.049,0.116	NA	both_sexes	continuous_irnt	phesant	8024	353170	NA	NA	ACE touchscreen question What was your age when the heart attack was first diagnosed? The following checks were performed: If answer If answer > Participants age then rejected If answer If answer > 69 then participant asked to confirm If the participant activated the Help button they were shown the message: If you are unsure, please provide an estimate or select Do not know. ~F3894~ was collected…	2.5	http://biobank.ctsu.ox.ac.uk/crystal/field.cgi?id=3894	wget https://broad-ukb-sumstats-us-east-1.s3.amazonaws.com/round2/additive-tsvs/3894_irnt.gwas.imputed_v3.both_sexes.tsv.bgz -O 3894_irnt.gwas.imputed_v3.both_sexes.tsv.bgz	https://broad-ukb-sumstats-us-east-1.s3.amazonaws.com/round2/additive-tsvs/3894_irnt.gwas.imputed_v3.both_sexes.tsv.bgz
IV_no.mhc	3894_irnt	Age heart attack diagnosed	38	6	Weighted median	NA	0.0689204	0.0748331	0.357057	0.994582	NA	NA	-0.078,0.216	NA	both_sexes	continuous_irnt	phesant	8024	353170	NA	NA	ACE touchscreen question What was your age when the heart attack was first diagnosed? The following checks were performed: If answer If answer > Participants age then rejected If answer If answer > 69 then participant asked to confirm If the participant activated the Help button they were shown the message: If you are unsure, please provide an estimate or select Do not know. ~F3894~ was collected…	2.5	http://biobank.ctsu.ox.ac.uk/crystal/field.cgi?id=3894	wget https://broad-ukb-sumstats-us-east-1.s3.amazonaws.com/round2/additive-tsvs/3894_irnt.gwas.imputed_v3.both_sexes.tsv.bgz -O 3894_irnt.gwas.imputed_v3.both_sexes.tsv.bgz	https://broad-ukb-sumstats-us-east-1.s3.amazonaws.com/round2/additive-tsvs/3894_irnt.gwas.imputed_v3.both_sexes.tsv.bgz
IV_no.mhc	3894_irnt	Age heart attack diagnosed	38	6	MR-Egger	0.262676	0.194934	0.140706	0.174455	0.954455	NA	NA	-0.081,0.471	0.982917	both_sexes	continuous_irnt	phesant	8024	353170	NA	NA	ACE touchscreen question What was your age when the heart attack was first diagnosed? The following checks were performed: If answer If answer > Participants age then rejected If answer If answer > 69 then participant asked to confirm If the participant activated the Help button they were shown the message: If you are unsure, please provide an estimate or select Do not know. ~F3894~ was collected…	2.5	http://biobank.ctsu.ox.ac.uk/crystal/field.cgi?id=3894	wget https://broad-ukb-sumstats-us-east-1.s3.amazonaws.com/round2/additive-tsvs/3894_irnt.gwas.imputed_v3.both_sexes.tsv.bgz -O 3894_irnt.gwas.imputed_v3.both_sexes.tsv.bgz	https://broad-ukb-sumstats-us-east-1.s3.amazonaws.com/round2/additive-tsvs/3894_irnt.gwas.imputed_v3.both_sexes.tsv.bgz
IV_no.mhc	3894_irnt	Age heart attack diagnosed	38	6	MR-RAPS	NA	0.0510488	0.0631688	0.419014	0.92199	NA	NA	-0.073,0.175	NA	both_sexes	continuous_irnt	phesant	8024	353170	NA	NA	ACE touchscreen question What was your age when the heart attack was first diagnosed? The following checks were performed: If answer If answer > Participants age then rejected If answer If answer > 69 then participant asked to confirm If the participant activated the Help button they were shown the message: If you are unsure, please provide an estimate or select Do not know. ~F3894~ was collected…	2.5	http://biobank.ctsu.ox.ac.uk/crystal/field.cgi?id=3894	wget https://broad-ukb-sumstats-us-east-1.s3.amazonaws.com/round2/additive-tsvs/3894_irnt.gwas.imputed_v3.both_sexes.tsv.bgz -O 3894_irnt.gwas.imputed_v3.both_sexes.tsv.bgz	https://broad-ukb-sumstats-us-east-1.s3.amazonaws.com/round2/additive-tsvs/3894_irnt.gwas.imputed_v3.both_sexes.tsv.bgz
IV_no.mhc	3894_irnt	Age heart attack diagnosed	38	6	IVW_delta	NA	0.0477291	0.0594675	0.422201	0.983374	NA	NA	-0.069,0.164	0.988641	both_sexes	continuous_irnt	phesant	8024	353170	NA	NA	ACE touchscreen question What was your age when the heart attack was first diagnosed? The following checks were performed: If answer If answer > Participants age then rejected If answer If answer > 69 then participant asked to confirm If the participant activated the Help button they were shown the message: If you are unsure, please provide an estimate or select Do not know. ~F3894~ was collected…	2.5	http://biobank.ctsu.ox.ac.uk/crystal/field.cgi?id=3894	wget https://broad-ukb-sumstats-us-east-1.s3.amazonaws.com/round2/additive-tsvs/3894_irnt.gwas.imputed_v3.both_sexes.tsv.bgz -O 3894_irnt.gwas.imputed_v3.both_sexes.tsv.bgz	https://broad-ukb-sumstats-us-east-1.s3.amazonaws.com/round2/additive-tsvs/3894_irnt.gwas.imputed_v3.both_sexes.tsv.bgz
IV_no.mhc	3894_irnt	Age heart attack diagnosed	38	6	MR-PRESSO	NA	0.0493147	0.0448003	0.278108	0.838403	NA	NA	-0.038,0.137	NA	both_sexes	continuous_irnt	phesant	8024	353170	NA	NA	ACE touchscreen question What was your age when the heart attack was first diagnosed? The following checks were performed: If answer If answer > Participants age then rejected If answer If answer > 69 then participant asked to confirm If the participant activated the Help button they were shown the message: If you are unsure, please provide an estimate or select Do not know. ~F3894~ was collected…	2.5	http://biobank.ctsu.ox.ac.uk/crystal/field.cgi?id=3894	wget https://broad-ukb-sumstats-us-east-1.s3.amazonaws.com/round2/additive-tsvs/3894_irnt.gwas.imputed_v3.both_sexes.tsv.bgz -O 3894_irnt.gwas.imputed_v3.both_sexes.tsv.bgz	https://broad-ukb-sumstats-us-east-1.s3.amazonaws.com/round2/additive-tsvs/3894_irnt.gwas.imputed_v3.both_sexes.tsv.bgz
IV_mhc	3894_irnt	Age heart attack diagnosed	5	0	Weighted median	NA	0.0521426	0.126905	0.681162	0.887949	NA	NA	-0.197,0.301	NA	both_sexes	continuous_irnt	phesant	8024	353170	NA	NA	ACE touchscreen question What was your age when the heart attack was first diagnosed? The following checks were performed: If answer If answer > Participants age then rejected If answer If answer > 69 then participant asked to confirm If the participant activated the Help button they were shown the message: If you are unsure, please provide an estimate or select Do not know. ~F3894~ was collected…	2.5	http://biobank.ctsu.ox.ac.uk/crystal/field.cgi?id=3894	wget https://broad-ukb-sumstats-us-east-1.s3.amazonaws.com/round2/additive-tsvs/3894_irnt.gwas.imputed_v3.both_sexes.tsv.bgz -O 3894_irnt.gwas.imputed_v3.both_sexes.tsv.bgz	https://broad-ukb-sumstats-us-east-1.s3.amazonaws.com/round2/additive-tsvs/3894_irnt.gwas.imputed_v3.both_sexes.tsv.bgz
IV_mhc	3894_irnt	Age heart attack diagnosed	5	0	MR-Egger	0.69177	0.185105	0.49018	0.730842	0.978559	NA	NA	-0.776,1.146	0.119498	both_sexes	continuous_irnt	phesant	8024	353170	NA	NA	ACE touchscreen question What was your age when the heart attack was first diagnosed? The following checks were performed: If answer If answer > Participants age then rejected If answer If answer > 69 then participant asked to confirm If the participant activated the Help button they were shown the message: If you are unsure, please provide an estimate or select Do not know. ~F3894~ was collected…	2.5	http://biobank.ctsu.ox.ac.uk/crystal/field.cgi?id=3894	wget https://broad-ukb-sumstats-us-east-1.s3.amazonaws.com/round2/additive-tsvs/3894_irnt.gwas.imputed_v3.both_sexes.tsv.bgz -O 3894_irnt.gwas.imputed_v3.both_sexes.tsv.bgz	https://broad-ukb-sumstats-us-east-1.s3.amazonaws.com/round2/additive-tsvs/3894_irnt.gwas.imputed_v3.both_sexes.tsv.bgz
IV_mhc	3894_irnt	Age heart attack diagnosed	5	0	MR-RAPS	NA	-0.019614	0.108626	0.85671	0.937783	NA	NA	-0.233,0.193	NA	both_sexes	continuous_irnt	phesant	8024	353170	NA	NA	ACE touchscreen question What was your age when the heart attack was first diagnosed? The following checks were performed: If answer If answer > Participants age then rejected If answer If answer > 69 then participant asked to confirm If the participant activated the Help button they were shown the message: If you are unsure, please provide an estimate or select Do not know. ~F3894~ was collected…	2.5	http://biobank.ctsu.ox.ac.uk/crystal/field.cgi?id=3894	wget https://broad-ukb-sumstats-us-east-1.s3.amazonaws.com/round2/additive-tsvs/3894_irnt.gwas.imputed_v3.both_sexes.tsv.bgz -O 3894_irnt.gwas.imputed_v3.both_sexes.tsv.bgz	https://broad-ukb-sumstats-us-east-1.s3.amazonaws.com/round2/additive-tsvs/3894_irnt.gwas.imputed_v3.both_sexes.tsv.bgz
IV_mhc	3894_irnt	Age heart attack diagnosed	5	0	IVW_delta	NA	-0.00825385	0.126461	0.947961	0.991052	NA	NA	-0.256,0.24	0.237956	both_sexes	continuous_irnt	phesant	8024	353170	NA	NA	ACE touchscreen question What was your age when the heart attack was first diagnosed? The following checks were performed: If answer If answer > Participants age then rejected If answer If answer > 69 then participant asked to confirm If the participant activated the Help button they were shown the message: If you are unsure, please provide an estimate or select Do not know. ~F3894~ was collected…	2.5	http://biobank.ctsu.ox.ac.uk/crystal/field.cgi?id=3894	wget https://broad-ukb-sumstats-us-east-1.s3.amazonaws.com/round2/additive-tsvs/3894_irnt.gwas.imputed_v3.both_sexes.tsv.bgz -O 3894_irnt.gwas.imputed_v3.both_sexes.tsv.bgz	https://broad-ukb-sumstats-us-east-1.s3.amazonaws.com/round2/additive-tsvs/3894_irnt.gwas.imputed_v3.both_sexes.tsv.bgz
IV_mhc	3894_irnt	Age heart attack diagnosed	5	0	MR-PRESSO	NA	-0.0190043	0.132315	0.892739	0.969387	NA	NA	-0.278,0.24	NA	both_sexes	continuous_irnt	phesant	8024	353170	NA	NA	ACE touchscreen question What was your age when the heart attack was first diagnosed? The following checks were performed: If answer If answer > Participants age then rejected If answer If answer > 69 then participant asked to confirm If the participant activated the Help button they were shown the message: If you are unsure, please provide an estimate or select Do not know. ~F3894~ was collected…	2.5	http://biobank.ctsu.ox.ac.uk/crystal/field.cgi?id=3894	wget https://broad-ukb-sumstats-us-east-1.s3.amazonaws.com/round2/additive-tsvs/3894_irnt.gwas.imputed_v3.both_sexes.tsv.bgz -O 3894_irnt.gwas.imputed_v3.both_sexes.tsv.bgz	https://broad-ukb-sumstats-us-east-1.s3.amazonaws.com/round2/additive-tsvs/3894_irnt.gwas.imputed_v3.both_sexes.tsv.bgz
IV_full	2966_irnt	Age high blood pressure diagnosed	49	0	Weighted median	NA	0.0256731	0.0212155	0.226237	0.99572	NA	NA	-0.016,0.067	NA	both_sexes	continuous_irnt	phesant	87024	274170	NA	NA	ACE touchscreen question What was your age when the high blood pressure was first diagnosed? The following checks were performed: If answer If answer > Participants age then rejected If answer If answer > 69 then participant asked to confirm If the participant activated the Help button they were shown the message: If you are unsure, please provide an estimate or select Do not know. ~F2966~ was co…	2.5	http://biobank.ctsu.ox.ac.uk/crystal/field.cgi?id=2966	wget https://broad-ukb-sumstats-us-east-1.s3.amazonaws.com/round2/additive-tsvs/2966_irnt.gwas.imputed_v3.both_sexes.tsv.bgz -O 2966_irnt.gwas.imputed_v3.both_sexes.tsv.bgz	https://broad-ukb-sumstats-us-east-1.s3.amazonaws.com/round2/additive-tsvs/2966_irnt.gwas.imputed_v3.both_sexes.tsv.bgz
IV_full	2966_irnt	Age high blood pressure diagnosed	49	0	MR-Egger	0.228472	0.0605857	0.0340512	0.0816652	0.706042	NA	NA	-0.006,0.127	0.28542	both_sexes	continuous_irnt	phesant	87024	274170	NA	NA	ACE touchscreen question What was your age when the high blood pressure was first diagnosed? The following checks were performed: If answer If answer > Participants age then rejected If answer If answer > 69 then participant asked to confirm If the participant activated the Help button they were shown the message: If you are unsure, please provide an estimate or select Do not know. ~F2966~ was co…	2.5	http://biobank.ctsu.ox.ac.uk/crystal/field.cgi?id=2966	wget https://broad-ukb-sumstats-us-east-1.s3.amazonaws.com/round2/additive-tsvs/2966_irnt.gwas.imputed_v3.both_sexes.tsv.bgz -O 2966_irnt.gwas.imputed_v3.both_sexes.tsv.bgz	https://broad-ukb-sumstats-us-east-1.s3.amazonaws.com/round2/additive-tsvs/2966_irnt.gwas.imputed_v3.both_sexes.tsv.bgz
IV_full	2966_irnt	Age high blood pressure diagnosed	49	0	MR-RAPS	NA	0.0244552	0.0146509	0.0950787	0.518955	NA	NA	-0.004,0.053	NA	both_sexes	continuous_irnt	phesant	87024	274170	NA	NA	ACE touchscreen question What was your age when the high blood pressure was first diagnosed? The following checks were performed: If answer If answer > Participants age then rejected If answer If answer > 69 then participant asked to confirm If the participant activated the Help button they were shown the message: If you are unsure, please provide an estimate or select Do not know. ~F2966~ was co…	2.5	http://biobank.ctsu.ox.ac.uk/crystal/field.cgi?id=2966	wget https://broad-ukb-sumstats-us-east-1.s3.amazonaws.com/round2/additive-tsvs/2966_irnt.gwas.imputed_v3.both_sexes.tsv.bgz -O 2966_irnt.gwas.imputed_v3.both_sexes.tsv.bgz	https://broad-ukb-sumstats-us-east-1.s3.amazonaws.com/round2/additive-tsvs/2966_irnt.gwas.imputed_v3.both_sexes.tsv.bgz
IV_full	2966_irnt	Age high blood pressure diagnosed	49	0	IVW_delta	NA	0.0211981	0.014272	0.137466	0.837233	NA	NA	-0.007,0.049	0.517025	both_sexes	continuous_irnt	phesant	87024	274170	NA	NA	ACE touchscreen question What was your age when the high blood pressure was first diagnosed? The following checks were performed: If answer If answer > Participants age then rejected If answer If answer > 69 then participant asked to confirm If the participant activated the Help button they were shown the message: If you are unsure, please provide an estimate or select Do not know. ~F2966~ was co…	2.5	http://biobank.ctsu.ox.ac.uk/crystal/field.cgi?id=2966	wget https://broad-ukb-sumstats-us-east-1.s3.amazonaws.com/round2/additive-tsvs/2966_irnt.gwas.imputed_v3.both_sexes.tsv.bgz -O 2966_irnt.gwas.imputed_v3.both_sexes.tsv.bgz	https://broad-ukb-sumstats-us-east-1.s3.amazonaws.com/round2/additive-tsvs/2966_irnt.gwas.imputed_v3.both_sexes.tsv.bgz
IV_full	2966_irnt	Age high blood pressure diagnosed	49	0	MR-PRESSO	NA	0.0230559	0.014686	0.123002	0.671997	NA	NA	-0.006,0.052	NA	both_sexes	continuous_irnt	phesant	87024	274170	NA	NA	ACE touchscreen question What was your age when the high blood pressure was first diagnosed? The following checks were performed: If answer If answer > Participants age then rejected If answer If answer > 69 then participant asked to confirm If the participant activated the Help button they were shown the message: If you are unsure, please provide an estimate or select Do not know. ~F2966~ was co…	2.5	http://biobank.ctsu.ox.ac.uk/crystal/field.cgi?id=2966	wget https://broad-ukb-sumstats-us-east-1.s3.amazonaws.com/round2/additive-tsvs/2966_irnt.gwas.imputed_v3.both_sexes.tsv.bgz -O 2966_irnt.gwas.imputed_v3.both_sexes.tsv.bgz	https://broad-ukb-sumstats-us-east-1.s3.amazonaws.com/round2/additive-tsvs/2966_irnt.gwas.imputed_v3.both_sexes.tsv.bgz
IV_no.mhc	2966_irnt	Age high blood pressure diagnosed	44	0	Weighted median	NA	0.00240103	0.0220029	0.913105	0.994582	NA	NA	-0.041,0.046	NA	both_sexes	continuous_irnt	phesant	87024	274170	NA	NA	ACE touchscreen question What was your age when the high blood pressure was first diagnosed? The following checks were performed: If answer If answer > Participants age then rejected If answer If answer > 69 then participant asked to confirm If the participant activated the Help button they were shown the message: If you are unsure, please provide an estimate or select Do not know. ~F2966~ was co…	2.5	http://biobank.ctsu.ox.ac.uk/crystal/field.cgi?id=2966	wget https://broad-ukb-sumstats-us-east-1.s3.amazonaws.com/round2/additive-tsvs/2966_irnt.gwas.imputed_v3.both_sexes.tsv.bgz -O 2966_irnt.gwas.imputed_v3.both_sexes.tsv.bgz	https://broad-ukb-sumstats-us-east-1.s3.amazonaws.com/round2/additive-tsvs/2966_irnt.gwas.imputed_v3.both_sexes.tsv.bgz
IV_no.mhc	2966_irnt	Age high blood pressure diagnosed	44	0	MR-Egger	0.541575	0.0287517	0.0362532	0.432188	0.954455	NA	NA	-0.042,0.1	0.53006	both_sexes	continuous_irnt	phesant	87024	274170	NA	NA	ACE touchscreen question What was your age when the high blood pressure was first diagnosed? The following checks were performed: If answer If answer > Participants age then rejected If answer If answer > 69 then participant asked to confirm If the participant activated the Help button they were shown the message: If you are unsure, please provide an estimate or select Do not know. ~F2966~ was co…	2.5	http://biobank.ctsu.ox.ac.uk/crystal/field.cgi?id=2966	wget https://broad-ukb-sumstats-us-east-1.s3.amazonaws.com/round2/additive-tsvs/2966_irnt.gwas.imputed_v3.both_sexes.tsv.bgz -O 2966_irnt.gwas.imputed_v3.both_sexes.tsv.bgz	https://broad-ukb-sumstats-us-east-1.s3.amazonaws.com/round2/additive-tsvs/2966_irnt.gwas.imputed_v3.both_sexes.tsv.bgz
IV_no.mhc	2966_irnt	Age high blood pressure diagnosed	44	0	MR-RAPS	NA	0.00912323	0.0166632	0.584031	0.957417	NA	NA	-0.024,0.042	NA	both_sexes	continuous_irnt	phesant	87024	274170	NA	NA	ACE touchscreen question What was your age when the high blood pressure was first diagnosed? The following checks were performed: If answer If answer > Participants age then rejected If answer If answer > 69 then participant asked to confirm If the participant activated the Help button they were shown the message: If you are unsure, please provide an estimate or select Do not know. ~F2966~ was co…	2.5	http://biobank.ctsu.ox.ac.uk/crystal/field.cgi?id=2966	wget https://broad-ukb-sumstats-us-east-1.s3.amazonaws.com/round2/additive-tsvs/2966_irnt.gwas.imputed_v3.both_sexes.tsv.bgz -O 2966_irnt.gwas.imputed_v3.both_sexes.tsv.bgz	https://broad-ukb-sumstats-us-east-1.s3.amazonaws.com/round2/additive-tsvs/2966_irnt.gwas.imputed_v3.both_sexes.tsv.bgz
IV_no.mhc	2966_irnt	Age high blood pressure diagnosed	44	0	IVW_delta	NA	0.00756812	0.0160162	0.636549	0.983374	NA	NA	-0.024,0.039	0.775832	both_sexes	continuous_irnt	phesant	87024	274170	NA	NA	ACE touchscreen question What was your age when the high blood pressure was first diagnosed? The following checks were performed: If answer If answer > Participants age then rejected If answer If answer > 69 then participant asked to confirm If the participant activated the Help button they were shown the message: If you are unsure, please provide an estimate or select Do not know. ~F2966~ was co…	2.5	http://biobank.ctsu.ox.ac.uk/crystal/field.cgi?id=2966	wget https://broad-ukb-sumstats-us-east-1.s3.amazonaws.com/round2/additive-tsvs/2966_irnt.gwas.imputed_v3.both_sexes.tsv.bgz -O 2966_irnt.gwas.imputed_v3.both_sexes.tsv.bgz	https://broad-ukb-sumstats-us-east-1.s3.amazonaws.com/round2/additive-tsvs/2966_irnt.gwas.imputed_v3.both_sexes.tsv.bgz
IV_no.mhc	2966_irnt	Age high blood pressure diagnosed	44	0	MR-PRESSO	NA	0.00861722	0.0152602	0.575222	0.949072	NA	NA	-0.021,0.039	NA	both_sexes	continuous_irnt	phesant	87024	274170	NA	NA	ACE touchscreen question What was your age when the high blood pressure was first diagnosed? The following checks were performed: If answer If answer > Participants age then rejected If answer If answer > 69 then participant asked to confirm If the participant activated the Help button they were shown the message: If you are unsure, please provide an estimate or select Do not know. ~F2966~ was co…	2.5	http://biobank.ctsu.ox.ac.uk/crystal/field.cgi?id=2966	wget https://broad-ukb-sumstats-us-east-1.s3.amazonaws.com/round2/additive-tsvs/2966_irnt.gwas.imputed_v3.both_sexes.tsv.bgz -O 2966_irnt.gwas.imputed_v3.both_sexes.tsv.bgz	https://broad-ukb-sumstats-us-east-1.s3.amazonaws.com/round2/additive-tsvs/2966_irnt.gwas.imputed_v3.both_sexes.tsv.bgz
IV_mhc	2966_irnt	Age high blood pressure diagnosed	5	0	Weighted median	NA	0.0829961	0.0393902	0.0351154	0.214141	NA	NA	0.006,0.16	NA	both_sexes	continuous_irnt	phesant	87024	274170	NA	NA	ACE touchscreen question What was your age when the high blood pressure was first diagnosed? The following checks were performed: If answer If answer > Participants age then rejected If answer If answer > 69 then participant asked to confirm If the participant activated the Help button they were shown the message: If you are unsure, please provide an estimate or select Do not know. ~F2966~ was co…	2.5	http://biobank.ctsu.ox.ac.uk/crystal/field.cgi?id=2966	wget https://broad-ukb-sumstats-us-east-1.s3.amazonaws.com/round2/additive-tsvs/2966_irnt.gwas.imputed_v3.both_sexes.tsv.bgz -O 2966_irnt.gwas.imputed_v3.both_sexes.tsv.bgz	https://broad-ukb-sumstats-us-east-1.s3.amazonaws.com/round2/additive-tsvs/2966_irnt.gwas.imputed_v3.both_sexes.tsv.bgz
IV_mhc	2966_irnt	Age high blood pressure diagnosed	5	0	MR-Egger	0.569394	0.174589	0.159634	0.354051	0.978559	NA	NA	-0.138,0.487	0.0571446	both_sexes	continuous_irnt	phesant	87024	274170	NA	NA	ACE touchscreen question What was your age when the high blood pressure was first diagnosed? The following checks were performed: If answer If answer > Participants age then rejected If answer If answer > 69 then participant asked to confirm If the participant activated the Help button they were shown the message: If you are unsure, please provide an estimate or select Do not know. ~F2966~ was co…	2.5	http://biobank.ctsu.ox.ac.uk/crystal/field.cgi?id=2966	wget https://broad-ukb-sumstats-us-east-1.s3.amazonaws.com/round2/additive-tsvs/2966_irnt.gwas.imputed_v3.both_sexes.tsv.bgz -O 2966_irnt.gwas.imputed_v3.both_sexes.tsv.bgz	https://broad-ukb-sumstats-us-east-1.s3.amazonaws.com/round2/additive-tsvs/2966_irnt.gwas.imputed_v3.both_sexes.tsv.bgz
IV_mhc	2966_irnt	Age high blood pressure diagnosed	5	0	MR-RAPS	NA	0.080901	0.0314209	0.0100312	0.0680336	NA	NA	0.019,0.142	NA	both_sexes	continuous_irnt	phesant	87024	274170	NA	NA	ACE touchscreen question What was your age when the high blood pressure was first diagnosed? The following checks were performed: If answer If answer > Participants age then rejected If answer If answer > 69 then participant asked to confirm If the participant activated the Help button they were shown the message: If you are unsure, please provide an estimate or select Do not know. ~F2966~ was co…	2.5	http://biobank.ctsu.ox.ac.uk/crystal/field.cgi?id=2966	wget https://broad-ukb-sumstats-us-east-1.s3.amazonaws.com/round2/additive-tsvs/2966_irnt.gwas.imputed_v3.both_sexes.tsv.bgz -O 2966_irnt.gwas.imputed_v3.both_sexes.tsv.bgz	https://broad-ukb-sumstats-us-east-1.s3.amazonaws.com/round2/additive-tsvs/2966_irnt.gwas.imputed_v3.both_sexes.tsv.bgz
IV_mhc	2966_irnt	Age high blood pressure diagnosed	5	0	IVW_delta	NA	0.0737519	0.0435195	0.0901355	0.437892	NA	NA	-0.012,0.159	0.104876	both_sexes	continuous_irnt	phesant	87024	274170	NA	NA	ACE touchscreen question What was your age when the high blood pressure was first diagnosed? The following checks were performed: If answer If answer > Participants age then rejected If answer If answer > 69 then participant asked to confirm If the participant activated the Help button they were shown the message: If you are unsure, please provide an estimate or select Do not know. ~F2966~ was co…	2.5	http://biobank.ctsu.ox.ac.uk/crystal/field.cgi?id=2966	wget https://broad-ukb-sumstats-us-east-1.s3.amazonaws.com/round2/additive-tsvs/2966_irnt.gwas.imputed_v3.both_sexes.tsv.bgz -O 2966_irnt.gwas.imputed_v3.both_sexes.tsv.bgz	https://broad-ukb-sumstats-us-east-1.s3.amazonaws.com/round2/additive-tsvs/2966_irnt.gwas.imputed_v3.both_sexes.tsv.bgz
IV_mhc	2966_irnt	Age high blood pressure diagnosed	5	0	MR-PRESSO	NA	0.0776174	0.0443531	0.155018	0.544162	NA	NA	-0.009,0.165	NA	both_sexes	continuous_irnt	phesant	87024	274170	NA	NA	ACE touchscreen question What was your age when the high blood pressure was first diagnosed? The following checks were performed: If answer If answer > Participants age then rejected If answer If answer > 69 then participant asked to confirm If the participant activated the Help button they were shown the message: If you are unsure, please provide an estimate or select Do not know. ~F2966~ was co…	2.5	http://biobank.ctsu.ox.ac.uk/crystal/field.cgi?id=2966	wget https://broad-ukb-sumstats-us-east-1.s3.amazonaws.com/round2/additive-tsvs/2966_irnt.gwas.imputed_v3.both_sexes.tsv.bgz -O 2966_irnt.gwas.imputed_v3.both_sexes.tsv.bgz	https://broad-ukb-sumstats-us-east-1.s3.amazonaws.com/round2/additive-tsvs/2966_irnt.gwas.imputed_v3.both_sexes.tsv.bgz
IV_full	4056_irnt	Age stroke diagnosed	34	15	Weighted median	NA	-0.108267	0.0800313	0.176118	0.99572	NA	NA	-0.265,0.049	NA	both_sexes	continuous_irnt	phesant	5339	355855	NA	NA	ACE touchscreen question What was your age when the stroke was first diagnosed? The following checks were performed: If answer If answer > Participants age then rejected If answer If answer > 69 then participant asked to confirm If the participant activated the Help button they were shown the message: If you are unsure, please provide an estimate or select Do not know. ~F4056~ was collected from …	2.5	http://biobank.ctsu.ox.ac.uk/crystal/field.cgi?id=4056	wget https://broad-ukb-sumstats-us-east-1.s3.amazonaws.com/round2/additive-tsvs/4056_irnt.gwas.imputed_v3.both_sexes.tsv.bgz -O 4056_irnt.gwas.imputed_v3.both_sexes.tsv.bgz	https://broad-ukb-sumstats-us-east-1.s3.amazonaws.com/round2/additive-tsvs/4056_irnt.gwas.imputed_v3.both_sexes.tsv.bgz
IV_full	4056_irnt	Age stroke diagnosed	34	15	MR-Egger	0.925012	-0.0774829	0.14809	0.604429	0.900246	NA	NA	-0.368,0.213	0.99981	both_sexes	continuous_irnt	phesant	5339	355855	NA	NA	ACE touchscreen question What was your age when the stroke was first diagnosed? The following checks were performed: If answer If answer > Participants age then rejected If answer If answer > 69 then participant asked to confirm If the participant activated the Help button they were shown the message: If you are unsure, please provide an estimate or select Do not know. ~F4056~ was collected from …	2.5	http://biobank.ctsu.ox.ac.uk/crystal/field.cgi?id=4056	wget https://broad-ukb-sumstats-us-east-1.s3.amazonaws.com/round2/additive-tsvs/4056_irnt.gwas.imputed_v3.both_sexes.tsv.bgz -O 4056_irnt.gwas.imputed_v3.both_sexes.tsv.bgz	https://broad-ukb-sumstats-us-east-1.s3.amazonaws.com/round2/additive-tsvs/4056_irnt.gwas.imputed_v3.both_sexes.tsv.bgz
IV_full	4056_irnt	Age stroke diagnosed	34	15	MR-RAPS	NA	-0.0918318	0.0640098	0.151386	0.58753	NA	NA	-0.217,0.034	NA	both_sexes	continuous_irnt	phesant	5339	355855	NA	NA	ACE touchscreen question What was your age when the stroke was first diagnosed? The following checks were performed: If answer If answer > Participants age then rejected If answer If answer > 69 then participant asked to confirm If the participant activated the Help button they were shown the message: If you are unsure, please provide an estimate or select Do not know. ~F4056~ was collected from …	2.5	http://biobank.ctsu.ox.ac.uk/crystal/field.cgi?id=4056	wget https://broad-ukb-sumstats-us-east-1.s3.amazonaws.com/round2/additive-tsvs/4056_irnt.gwas.imputed_v3.both_sexes.tsv.bgz -O 4056_irnt.gwas.imputed_v3.both_sexes.tsv.bgz	https://broad-ukb-sumstats-us-east-1.s3.amazonaws.com/round2/additive-tsvs/4056_irnt.gwas.imputed_v3.both_sexes.tsv.bgz
IV_full	4056_irnt	Age stroke diagnosed	34	15	IVW_delta	NA	-0.0882933	0.0601457	0.142107	0.837233	NA	NA	-0.206,0.03	0.999928	both_sexes	continuous_irnt	phesant	5339	355855	NA	NA	ACE touchscreen question What was your age when the stroke was first diagnosed? The following checks were performed: If answer If answer > Participants age then rejected If answer If answer > 69 then participant asked to confirm If the participant activated the Help button they were shown the message: If you are unsure, please provide an estimate or select Do not know. ~F4056~ was collected from …	2.5	http://biobank.ctsu.ox.ac.uk/crystal/field.cgi?id=4056	wget https://broad-ukb-sumstats-us-east-1.s3.amazonaws.com/round2/additive-tsvs/4056_irnt.gwas.imputed_v3.both_sexes.tsv.bgz -O 4056_irnt.gwas.imputed_v3.both_sexes.tsv.bgz	https://broad-ukb-sumstats-us-east-1.s3.amazonaws.com/round2/additive-tsvs/4056_irnt.gwas.imputed_v3.both_sexes.tsv.bgz
IV_full	4056_irnt	Age stroke diagnosed	34	15	MR-PRESSO	NA	-0.0903443	0.0343395	0.0128426	0.427877	NA	NA	-0.158,-0.023	NA	both_sexes	continuous_irnt	phesant	5339	355855	NA	NA	ACE touchscreen question What was your age when the stroke was first diagnosed? The following checks were performed: If answer If answer > Participants age then rejected If answer If answer > 69 then participant asked to confirm If the participant activated the Help button they were shown the message: If you are unsure, please provide an estimate or select Do not know. ~F4056~ was collected from …	2.5	http://biobank.ctsu.ox.ac.uk/crystal/field.cgi?id=4056	wget https://broad-ukb-sumstats-us-east-1.s3.amazonaws.com/round2/additive-tsvs/4056_irnt.gwas.imputed_v3.both_sexes.tsv.bgz -O 4056_irnt.gwas.imputed_v3.both_sexes.tsv.bgz	https://broad-ukb-sumstats-us-east-1.s3.amazonaws.com/round2/additive-tsvs/4056_irnt.gwas.imputed_v3.both_sexes.tsv.bgz
IV_no.mhc	4056_irnt	Age stroke diagnosed	30	14	Weighted median	NA	-0.0701324	0.0896507	0.434047	0.994582	NA	NA	-0.246,0.106	NA	both_sexes	continuous_irnt	phesant	5339	355855	NA	NA	ACE touchscreen question What was your age when the stroke was first diagnosed? The following checks were performed: If answer If answer > Participants age then rejected If answer If answer > 69 then participant asked to confirm If the participant activated the Help button they were shown the message: If you are unsure, please provide an estimate or select Do not know. ~F4056~ was collected from …	2.5	http://biobank.ctsu.ox.ac.uk/crystal/field.cgi?id=4056	wget https://broad-ukb-sumstats-us-east-1.s3.amazonaws.com/round2/additive-tsvs/4056_irnt.gwas.imputed_v3.both_sexes.tsv.bgz -O 4056_irnt.gwas.imputed_v3.both_sexes.tsv.bgz	https://broad-ukb-sumstats-us-east-1.s3.amazonaws.com/round2/additive-tsvs/4056_irnt.gwas.imputed_v3.both_sexes.tsv.bgz
IV_no.mhc	4056_irnt	Age stroke diagnosed	30	14	MR-Egger	0.777912	-0.0180347	0.173442	0.917925	0.989376	NA	NA	-0.358,0.322	0.999893	both_sexes	continuous_irnt	phesant	5339	355855	NA	NA	ACE touchscreen question What was your age when the stroke was first diagnosed? The following checks were performed: If answer If answer > Participants age then rejected If answer If answer > 69 then participant asked to confirm If the participant activated the Help button they were shown the message: If you are unsure, please provide an estimate or select Do not know. ~F4056~ was collected from …	2.5	http://biobank.ctsu.ox.ac.uk/crystal/field.cgi?id=4056	wget https://broad-ukb-sumstats-us-east-1.s3.amazonaws.com/round2/additive-tsvs/4056_irnt.gwas.imputed_v3.both_sexes.tsv.bgz -O 4056_irnt.gwas.imputed_v3.both_sexes.tsv.bgz	https://broad-ukb-sumstats-us-east-1.s3.amazonaws.com/round2/additive-tsvs/4056_irnt.gwas.imputed_v3.both_sexes.tsv.bgz
IV_no.mhc	4056_irnt	Age stroke diagnosed	30	14	MR-RAPS	NA	-0.0643827	0.0756172	0.394531	0.91551	NA	NA	-0.213,0.084	NA	both_sexes	continuous_irnt	phesant	5339	355855	NA	NA	ACE touchscreen question What was your age when the stroke was first diagnosed? The following checks were performed: If answer If answer > Participants age then rejected If answer If answer > 69 then participant asked to confirm If the participant activated the Help button they were shown the message: If you are unsure, please provide an estimate or select Do not know. ~F4056~ was collected from …	2.5	http://biobank.ctsu.ox.ac.uk/crystal/field.cgi?id=4056	wget https://broad-ukb-sumstats-us-east-1.s3.amazonaws.com/round2/additive-tsvs/4056_irnt.gwas.imputed_v3.both_sexes.tsv.bgz -O 4056_irnt.gwas.imputed_v3.both_sexes.tsv.bgz	https://broad-ukb-sumstats-us-east-1.s3.amazonaws.com/round2/additive-tsvs/4056_irnt.gwas.imputed_v3.both_sexes.tsv.bgz
IV_no.mhc	4056_irnt	Age stroke diagnosed	30	14	IVW_delta	NA	-0.0622579	0.0699192	0.373237	0.983374	NA	NA	-0.199,0.075	0.999954	both_sexes	continuous_irnt	phesant	5339	355855	NA	NA	ACE touchscreen question What was your age when the stroke was first diagnosed? The following checks were performed: If answer If answer > Participants age then rejected If answer If answer > 69 then participant asked to confirm If the participant activated the Help button they were shown the message: If you are unsure, please provide an estimate or select Do not know. ~F4056~ was collected from …	2.5	http://biobank.ctsu.ox.ac.uk/crystal/field.cgi?id=4056	wget https://broad-ukb-sumstats-us-east-1.s3.amazonaws.com/round2/additive-tsvs/4056_irnt.gwas.imputed_v3.both_sexes.tsv.bgz -O 4056_irnt.gwas.imputed_v3.both_sexes.tsv.bgz	https://broad-ukb-sumstats-us-east-1.s3.amazonaws.com/round2/additive-tsvs/4056_irnt.gwas.imputed_v3.both_sexes.tsv.bgz
IV_no.mhc	4056_irnt	Age stroke diagnosed	30	14	MR-PRESSO	NA	-0.0633123	0.0371776	0.0992703	0.740415	NA	NA	-0.136,0.01	NA	both_sexes	continuous_irnt	phesant	5339	355855	NA	NA	ACE touchscreen question What was your age when the stroke was first diagnosed? The following checks were performed: If answer If answer > Participants age then rejected If answer If answer > 69 then participant asked to confirm If the participant activated the Help button they were shown the message: If you are unsure, please provide an estimate or select Do not know. ~F4056~ was collected from …	2.5	http://biobank.ctsu.ox.ac.uk/crystal/field.cgi?id=4056	wget https://broad-ukb-sumstats-us-east-1.s3.amazonaws.com/round2/additive-tsvs/4056_irnt.gwas.imputed_v3.both_sexes.tsv.bgz -O 4056_irnt.gwas.imputed_v3.both_sexes.tsv.bgz	https://broad-ukb-sumstats-us-east-1.s3.amazonaws.com/round2/additive-tsvs/4056_irnt.gwas.imputed_v3.both_sexes.tsv.bgz
IV_mhc	4056_irnt	Age stroke diagnosed	4	1	Weighted median	NA	-0.164214	0.135054	0.224017	0.577371	NA	NA	-0.429,0.1	NA	both_sexes	continuous_irnt	phesant	5339	355855	NA	NA	ACE touchscreen question What was your age when the stroke was first diagnosed? The following checks were performed: If answer If answer > Participants age then rejected If answer If answer > 69 then participant asked to confirm If the participant activated the Help button they were shown the message: If you are unsure, please provide an estimate or select Do not know. ~F4056~ was collected from …	2.5	http://biobank.ctsu.ox.ac.uk/crystal/field.cgi?id=4056	wget https://broad-ukb-sumstats-us-east-1.s3.amazonaws.com/round2/additive-tsvs/4056_irnt.gwas.imputed_v3.both_sexes.tsv.bgz -O 4056_irnt.gwas.imputed_v3.both_sexes.tsv.bgz	https://broad-ukb-sumstats-us-east-1.s3.amazonaws.com/round2/additive-tsvs/4056_irnt.gwas.imputed_v3.both_sexes.tsv.bgz
IV_mhc	4056_irnt	Age stroke diagnosed	4	1	MR-Egger	0.904876	-0.118969	0.374249	0.780692	0.984656	NA	NA	-0.852,0.615	0.365782	both_sexes	continuous_irnt	phesant	5339	355855	NA	NA	ACE touchscreen question What was your age when the stroke was first diagnosed? The following checks were performed: If answer If answer > Participants age then rejected If answer If answer > 69 then participant asked to confirm If the participant activated the Help button they were shown the message: If you are unsure, please provide an estimate or select Do not know. ~F4056~ was collected from …	2.5	http://biobank.ctsu.ox.ac.uk/crystal/field.cgi?id=4056	wget https://broad-ukb-sumstats-us-east-1.s3.amazonaws.com/round2/additive-tsvs/4056_irnt.gwas.imputed_v3.both_sexes.tsv.bgz -O 4056_irnt.gwas.imputed_v3.both_sexes.tsv.bgz	https://broad-ukb-sumstats-us-east-1.s3.amazonaws.com/round2/additive-tsvs/4056_irnt.gwas.imputed_v3.both_sexes.tsv.bgz
IV_mhc	4056_irnt	Age stroke diagnosed	4	1	MR-RAPS	NA	-0.168968	0.12058	0.161125	0.440602	NA	NA	-0.405,0.067	NA	both_sexes	continuous_irnt	phesant	5339	355855	NA	NA	ACE touchscreen question What was your age when the stroke was first diagnosed? The following checks were performed: If answer If answer > Participants age then rejected If answer If answer > 69 then participant asked to confirm If the participant activated the Help button they were shown the message: If you are unsure, please provide an estimate or select Do not know. ~F4056~ was collected from …	2.5	http://biobank.ctsu.ox.ac.uk/crystal/field.cgi?id=4056	wget https://broad-ukb-sumstats-us-east-1.s3.amazonaws.com/round2/additive-tsvs/4056_irnt.gwas.imputed_v3.both_sexes.tsv.bgz -O 4056_irnt.gwas.imputed_v3.both_sexes.tsv.bgz	https://broad-ukb-sumstats-us-east-1.s3.amazonaws.com/round2/additive-tsvs/4056_irnt.gwas.imputed_v3.both_sexes.tsv.bgz
IV_mhc	4056_irnt	Age stroke diagnosed	4	1	IVW_delta	NA	-0.162384	0.117949	0.168597	0.586958	NA	NA	-0.394,0.069	0.589677	both_sexes	continuous_irnt	phesant	5339	355855	NA	NA	ACE touchscreen question What was your age when the stroke was first diagnosed? The following checks were performed: If answer If answer > Participants age then rejected If answer If answer > 69 then participant asked to confirm If the participant activated the Help button they were shown the message: If you are unsure, please provide an estimate or select Do not know. ~F4056~ was collected from …	2.5	http://biobank.ctsu.ox.ac.uk/crystal/field.cgi?id=4056	wget https://broad-ukb-sumstats-us-east-1.s3.amazonaws.com/round2/additive-tsvs/4056_irnt.gwas.imputed_v3.both_sexes.tsv.bgz -O 4056_irnt.gwas.imputed_v3.both_sexes.tsv.bgz	https://broad-ukb-sumstats-us-east-1.s3.amazonaws.com/round2/additive-tsvs/4056_irnt.gwas.imputed_v3.both_sexes.tsv.bgz
IV_mhc	4056_irnt	Age stroke diagnosed	4	1	MR-PRESSO	NA	-0.167007	0.0959991	0.180295	0.56821	NA	NA	-0.355,0.021	NA	both_sexes	continuous_irnt	phesant	5339	355855	NA	NA	ACE touchscreen question What was your age when the stroke was first diagnosed? The following checks were performed: If answer If answer > Participants age then rejected If answer If answer > 69 then participant asked to confirm If the participant activated the Help button they were shown the message: If you are unsure, please provide an estimate or select Do not know. ~F4056~ was collected from …	2.5	http://biobank.ctsu.ox.ac.uk/crystal/field.cgi?id=4056	wget https://broad-ukb-sumstats-us-east-1.s3.amazonaws.com/round2/additive-tsvs/4056_irnt.gwas.imputed_v3.both_sexes.tsv.bgz -O 4056_irnt.gwas.imputed_v3.both_sexes.tsv.bgz	https://broad-ukb-sumstats-us-east-1.s3.amazonaws.com/round2/additive-tsvs/4056_irnt.gwas.imputed_v3.both_sexes.tsv.bgz
IV_full	KRA_PSY_ALCOH	Alcohol abuse, main dg	49	0	Weighted median	NA	-8.48694e-05	0.000386974	0.826404	0.99572	1	0.999,1.001	NA	NA	both_sexes	categorical	finngen	361194	0	360872	322	NA	1.3	http://biobank.ctsu.ox.ac.uk/crystal/field.cgi?id=KRA	wget https://broad-ukb-sumstats-us-east-1.s3.amazonaws.com/round2/additive-tsvs/KRA_PSY_ALCOH.gwas.imputed_v3.both_sexes.tsv.bgz -O KRA_PSY_ALCOH.gwas.imputed_v3.both_sexes.tsv.bgz	https://broad-ukb-sumstats-us-east-1.s3.amazonaws.com/round2/additive-tsvs/KRA_PSY_ALCOH.gwas.imputed_v3.both_sexes.tsv.bgz
IV_full	KRA_PSY_ALCOH	Alcohol abuse, main dg	49	0	MR-Egger	0.310028	0.000465473	0.000701499	0.510226	0.89341	1	0.999,1.002	NA	0.0311046	both_sexes	categorical	finngen	361194	0	360872	322	NA	1.3	http://biobank.ctsu.ox.ac.uk/crystal/field.cgi?id=KRA	wget https://broad-ukb-sumstats-us-east-1.s3.amazonaws.com/round2/additive-tsvs/KRA_PSY_ALCOH.gwas.imputed_v3.both_sexes.tsv.bgz -O KRA_PSY_ALCOH.gwas.imputed_v3.both_sexes.tsv.bgz	https://broad-ukb-sumstats-us-east-1.s3.amazonaws.com/round2/additive-tsvs/KRA_PSY_ALCOH.gwas.imputed_v3.both_sexes.tsv.bgz
IV_full	KRA_PSY_ALCOH	Alcohol abuse, main dg	49	0	MR-RAPS	NA	-0.000199346	0.000264089	0.450343	0.813031	1	0.999,1	NA	NA	both_sexes	categorical	finngen	361194	0	360872	322	NA	1.3	http://biobank.ctsu.ox.ac.uk/crystal/field.cgi?id=KRA	wget https://broad-ukb-sumstats-us-east-1.s3.amazonaws.com/round2/additive-tsvs/KRA_PSY_ALCOH.gwas.imputed_v3.both_sexes.tsv.bgz -O KRA_PSY_ALCOH.gwas.imputed_v3.both_sexes.tsv.bgz	https://broad-ukb-sumstats-us-east-1.s3.amazonaws.com/round2/additive-tsvs/KRA_PSY_ALCOH.gwas.imputed_v3.both_sexes.tsv.bgz
IV_full	KRA_PSY_ALCOH	Alcohol abuse, main dg	49	0	IVW_delta	NA	-0.000139671	0.000286932	0.626418	0.942034	1	0.999,1	NA	0.155399	both_sexes	categorical	finngen	361194	0	360872	322	NA	1.3	http://biobank.ctsu.ox.ac.uk/crystal/field.cgi?id=KRA	wget https://broad-ukb-sumstats-us-east-1.s3.amazonaws.com/round2/additive-tsvs/KRA_PSY_ALCOH.gwas.imputed_v3.both_sexes.tsv.bgz -O KRA_PSY_ALCOH.gwas.imputed_v3.both_sexes.tsv.bgz	https://broad-ukb-sumstats-us-east-1.s3.amazonaws.com/round2/additive-tsvs/KRA_PSY_ALCOH.gwas.imputed_v3.both_sexes.tsv.bgz
IV_full	KRA_PSY_ALCOH	Alcohol abuse, main dg	49	0	MR-PRESSO	NA	-0.000184673	0.000301424	0.542988	0.875704	1	0.999,1	NA	NA	both_sexes	categorical	finngen	361194	0	360872	322	NA	1.3	http://biobank.ctsu.ox.ac.uk/crystal/field.cgi?id=KRA	wget https://broad-ukb-sumstats-us-east-1.s3.amazonaws.com/round2/additive-tsvs/KRA_PSY_ALCOH.gwas.imputed_v3.both_sexes.tsv.bgz -O KRA_PSY_ALCOH.gwas.imputed_v3.both_sexes.tsv.bgz	https://broad-ukb-sumstats-us-east-1.s3.amazonaws.com/round2/additive-tsvs/KRA_PSY_ALCOH.gwas.imputed_v3.both_sexes.tsv.bgz
IV_no.mhc	KRA_PSY_ALCOH	Alcohol abuse, main dg	44	0	Weighted median	NA	-1.16169e-05	0.000437645	0.978823	0.994582	1	0.999,1.001	NA	NA	both_sexes	categorical	finngen	361194	0	360872	322	NA	1.3	http://biobank.ctsu.ox.ac.uk/crystal/field.cgi?id=KRA	wget https://broad-ukb-sumstats-us-east-1.s3.amazonaws.com/round2/additive-tsvs/KRA_PSY_ALCOH.gwas.imputed_v3.both_sexes.tsv.bgz -O KRA_PSY_ALCOH.gwas.imputed_v3.both_sexes.tsv.bgz	https://broad-ukb-sumstats-us-east-1.s3.amazonaws.com/round2/additive-tsvs/KRA_PSY_ALCOH.gwas.imputed_v3.both_sexes.tsv.bgz
IV_no.mhc	KRA_PSY_ALCOH	Alcohol abuse, main dg	44	0	MR-Egger	0.317213	0.000432421	0.000788851	0.58648	0.954455	1	0.999,1.002	NA	0.0355907	both_sexes	categorical	finngen	361194	0	360872	322	NA	1.3	http://biobank.ctsu.ox.ac.uk/crystal/field.cgi?id=KRA	wget https://broad-ukb-sumstats-us-east-1.s3.amazonaws.com/round2/additive-tsvs/KRA_PSY_ALCOH.gwas.imputed_v3.both_sexes.tsv.bgz -O KRA_PSY_ALCOH.gwas.imputed_v3.both_sexes.tsv.bgz	https://broad-ukb-sumstats-us-east-1.s3.amazonaws.com/round2/additive-tsvs/KRA_PSY_ALCOH.gwas.imputed_v3.both_sexes.tsv.bgz
IV_no.mhc	KRA_PSY_ALCOH	Alcohol abuse, main dg	44	0	MR-RAPS	NA	-0.000314415	0.00029906	0.2931	0.863591	1	0.999,1	NA	NA	both_sexes	categorical	finngen	361194	0	360872	322	NA	1.3	http://biobank.ctsu.ox.ac.uk/crystal/field.cgi?id=KRA	wget https://broad-ukb-sumstats-us-east-1.s3.amazonaws.com/round2/additive-tsvs/KRA_PSY_ALCOH.gwas.imputed_v3.both_sexes.tsv.bgz -O KRA_PSY_ALCOH.gwas.imputed_v3.both_sexes.tsv.bgz	https://broad-ukb-sumstats-us-east-1.s3.amazonaws.com/round2/additive-tsvs/KRA_PSY_ALCOH.gwas.imputed_v3.both_sexes.tsv.bgz
[truncated: 20,089 more rows]

## Sheet: tableS3_suggestive_causal_resul
Columns annotations:
[truncated: 1,228 more rows]
